# Supplementary material for: [2,7-Dimeth­oxy-8-(4-propyl­benzo­yl)naphthalen-1-yl](4-propyl­phen­yl)methanone
Source: Acta Crystallogr Sect E Struct Rep Online. 2012 Jul 28;68(Pt 8):o2596. doi: 10.1107/S1600536812033582 (PMC3415032; doi:10.1107/S1600536812033582)
Supplement: Supplementary file 1 [file e-68-o2596-sup1.cif]

##############################################################################
#                                                                            #
# This CIF contains the data in a paper accepted for publication in          #
# Acta Crystallographica Section E. It conforms to the requirements of       #
# Notes for Authors for Acta Crystallographica Section E, and has been       #
# peer reviewed under the auspices of the IUCr Commission on Journals.       #
#                                                                            #
# Full details of the Crystallographic Information File format               #
# are given in the paper "The Crystallographic Information File (CIF):       #
# a New Standard Archive File for Crystallography" by S. R. Hall, F. H.      #
# Allen and I. D. Brown [Acta Cryst. (1991), A47, 655-685].                  #
#                                                                            #
# The current version of the core CIF dictionary is obtainable from          #
# ftp://ftp.iucr.org/pub/cif_core.dic.                                       #
#                                                                            #
# Software is freely available for graphical display of the structure(s)     #
# in this CIF. For information consult the CIF software page                 #
# http://www.iucr.org/resources/cif/software.                                #
#                                                                            #
# This file may be used for bona fide research purposes within the           #
# scientific community so long as proper attribution is given to the journal # 
# article from which it was obtained.                                        #
#                                                                            #
##############################################################################
data_I
_audit_creation_method     SHELXL-97
_chemical_name_systematic
;
[2,7-Dimethoxy-8-(4-propylbenzoyl)naphthalen-1-yl](4-propylphenyl)methanone
;
_chemical_name_common     ?
_chemical_formula_moiety     'C32 H32 O4'
_chemical_formula_sum     'C32 H32 O4'
_chemical_formula_iupac     'C32 H32 O4'
_chemical_formula_weight     480.58
_chemical_melting_point_gt     448.9
_chemical_melting_point_lt     447.1
_symmetry_cell_setting     monoclinic
_symmetry_space_group_name_H-M     'P 21/n'
_symmetry_space_group_name_Hall     '-P 2yn'
loop_
    _symmetry_equiv_pos_site_id
    _symmetry_equiv_pos_as_xyz
    1 '+X,+Y,+Z'
    2 '1/2-X,1/2+Y,1/2-Z'
    3 '-X,-Y,-Z'
    4 '1/2+X,1/2-Y,1/2+Z'
_cell_length_a     18.1224(3)
_cell_length_b     7.91914(14)
_cell_length_c     19.7355(4)
_cell_angle_alpha     90.00
_cell_angle_beta     113.5020(10)
_cell_angle_gamma     90.00
_cell_volume     2597.37(8)
_cell_formula_units_Z     4
_cell_measurement_reflns_used     25236
_cell_measurement_theta_min     4.27
_cell_measurement_theta_max     68.16
_cell_measurement_temperature     193(2)
_exptl_crystal_description     platelet
_exptl_crystal_colour     colorless
_exptl_crystal_size_max     0.40
_exptl_crystal_size_mid     0.30
_exptl_crystal_size_min     0.05
_exptl_crystal_density_diffrn     1.229
_exptl_crystal_density_meas     ?
_exptl_crystal_density_method     'not measured'
_exptl_crystal_F_000     1024
_exptl_absorpt_coefficient_mu     0.634
_exptl_absorpt_correction_type     numerical
_exptl_absorpt_process_details     '(NUMABS; Higashi, 1999)'
_exptl_absorpt_correction_T_min     0.7857
_exptl_absorpt_correction_T_max     0.9690
_diffrn_ambient_temperature     193(2)
_diffrn_radiation_type     CuK\a
_diffrn_radiation_wavelength     1.54187
_diffrn_radiation_source     'rotating anode'
_diffrn_radiation_monochromator     graphite
_diffrn_measurement_device_type     'Rigaku R-AXIS RAPID'
_diffrn_measurement_method     '\w scans'
_diffrn_detector_area_resol_mean     10.000
_diffrn_reflns_number     45013
_diffrn_reflns_av_R_equivalents     0.0470
_diffrn_reflns_av_sigmaI/netI     0.0246
_diffrn_reflns_theta_min     4.27
_diffrn_reflns_theta_max     68.20
_diffrn_reflns_theta_full     68.20
_diffrn_measured_fraction_theta_max     1.000
_diffrn_measured_fraction_theta_full     0.999
_diffrn_reflns_limit_h_min     -21
_diffrn_reflns_limit_h_max     21
_diffrn_reflns_limit_k_min     -9
_diffrn_reflns_limit_k_max     9
_diffrn_reflns_limit_l_min     -23
_diffrn_reflns_limit_l_max     23
_diffrn_standards_number     0
_diffrn_standards_interval_count     .
_diffrn_standards_interval_time     .
_diffrn_standards_decay_%     ?
_refine_special_details
;
Refinement of <i>F</i>^2^ against ALL reflections. The weighted <i>R</i>-factor
<i>wR</i> and goodness of fit <i>S</i> are based on <i>F</i>^2^, conventional
<i>R</i>-factors <i>R</i> are based on <i>F</i>, with <i>F</i> set to zero for
negative <i>F</i>^2^. The threshold expression of <i>F</i>^2^ >
\s(<i>F</i>^2^) is used only for calculating <i>R</i>-factors(gt) <i>etc</i>.
and is not relevant to the choice of reflections for refinement.
<i>R</i>-factors based on <i>F</i>^2^ are statistically about twice as large
as those based on <i>F</i>, and <i>R</i>- factors based on ALL data will be
even larger.
;
_reflns_number_total     4752
_reflns_number_gt     3258
_reflns_threshold_expression     I>2\s(I)
_refine_ls_structure_factor_coef     Fsqd
_refine_ls_matrix_type     full
_refine_ls_R_factor_all     0.0710
_refine_ls_R_factor_gt     0.0477
_refine_ls_wR_factor_gt     0.1225
_refine_ls_wR_factor_ref     0.1520
_refine_ls_goodness_of_fit_ref     1.099
_refine_ls_restrained_S_all     1.099
_refine_ls_number_reflns     4752
_refine_ls_number_parameters     330
_refine_ls_number_restraints     0
_refine_ls_hydrogen_treatment     constr
_refine_ls_weighting_scheme     calc
_refine_ls_weighting_details
         'calc w=1/[\s^2^(Fo^2^)+(0.0684P)^2^+0.7538P] where P=(Fo^2^+2Fc^2^)/3'
_atom_sites_solution_hydrogens     geom
_atom_sites_solution_primary     direct
_atom_sites_solution_secondary     difmap
_refine_ls_shift/su_max     0.000
_refine_ls_shift/su_mean     0.000
_refine_diff_density_max     0.221
_refine_diff_density_min     -0.262
_refine_ls_extinction_method     'SHELXL97 (Sheldrick, 2008)'
_refine_ls_extinction_coef     0.0024(2)
_refine_ls_extinction_expression
                                  'Fc^*^=kFc[1+0.001xFc^2^\l^3^/sin(2\q)]^-1/4^'
loop_
    _atom_type_symbol
    _atom_type_description
    _atom_type_scat_dispersion_real
    _atom_type_scat_dispersion_imag
    _atom_type_scat_source
    'C' 'C' 0.0181 0.0091
                         'International Tables Vol C Tables 4.2.6.8 and 6.1.1.4'
    'H' 'H' 0.0000 0.0000
                         'International Tables Vol C Tables 4.2.6.8 and 6.1.1.4'
    'O' 'O' 0.0492 0.0322
                         'International Tables Vol C Tables 4.2.6.8 and 6.1.1.4'
_computing_data_collection     'RAPID-AUTO (Rigaku, 1998)'
_computing_cell_refinement     'RAPID-AUTO (Rigaku, 1998)'
_computing_data_reduction     'RAPID-AUTO (Rigaku, 1998)'
_computing_structure_solution     'Il Milione (Burla <i>et al.</i>, 2007)'
_computing_structure_refinement     'SHELXL97 (Sheldrick, 2008)'
_computing_molecular_graphics     'CrystalStructure (Rigaku, 2010)'
_computing_publication_material     'CrystalStructure (Rigaku, 2010)'
loop_
    _atom_site_type_symbol
    _atom_site_label
    _atom_site_fract_x
    _atom_site_fract_y
    _atom_site_fract_z
    _atom_site_U_iso_or_equiv
    _atom_site_adp_type
    _atom_site_calc_flag
    _atom_site_refinement_flags
    _atom_site_occupancy
    _atom_site_symmetry_multiplicity
    _atom_site_disorder_assembly
    _atom_site_disorder_group
    O O1 0.24425(9) 0.4558(2) 0.71149(8) 0.0569(4) Uani d . 1 1 . .
    O O2 0.01824(9) 0.1904(2) 0.33799(8) 0.0610(4) Uani d . 1 1 . .
    O O3 0.27655(8) 0.20263(18) 0.58444(8) 0.0532(4) Uani d . 1 1 . .
    O O4 0.17938(9) 0.44541(18) 0.42987(8) 0.0542(4) Uani d . 1 1 . .
    C C1 0.03056(14) 0.3547(3) 0.61602(12) 0.0540(5) Uani d . 1 1 . .
    H H1 -0.0172 0.3500 0.6250 0.065 Uiso calc R 1 1 . .
    C C2 -0.04538(13) 0.2496(3) 0.49034(13) 0.0535(5) Uani d . 1 1 . .
    H H2 -0.0924 0.2435 0.5005 0.064 Uiso calc R 1 1 . .
    C C3 0.10007(13) 0.4085(3) 0.67087(13) 0.0548(5) Uani d . 1 1 . .
    H H3 0.1008 0.4425 0.7173 0.066 Uiso calc R 1 1 . .
    C C4 0.02756(12) 0.3058(3) 0.54627(12) 0.0467(5) Uani d . 1 1 . .
    C C5 -0.04981(13) 0.2041(3) 0.42247(13) 0.0553(6) Uani d . 1 1 . .
    H H5 -0.0989 0.1634 0.3860 0.066 Uiso calc R 1 1 . .
    C C6 0.17079(12) 0.4131(3) 0.65775(11) 0.0467(5) Uani d . 1 1 . .
    C C7 0.09867(11) 0.3134(2) 0.53196(11) 0.0422(5) Uani d . 1 1 . .
    C C8 0.01909(12) 0.2179(3) 0.40692(12) 0.0499(5) Uani d . 1 1 . .
    C C9 0.17178(12) 0.3663(2) 0.59093(10) 0.0421(5) Uani d . 1 1 . .
    C C10 0.09209(12) 0.2697(2) 0.45953(11) 0.0436(5) Uani d . 1 1 . .
    C C11 0.25296(12) 0.3465(3) 0.58720(10) 0.0434(5) Uani d . 1 1 . .
    C C12 0.27818(12) 0.6589(3) 0.59160(11) 0.0478(5) Uani d . 1 1 . .
    H H12 0.2277 0.6783 0.5944 0.057 Uiso calc R 1 1 . .
    C C13 0.32583(13) 0.7945(3) 0.59118(12) 0.0534(5) Uani d . 1 1 . .
    H H13 0.3076 0.9060 0.5935 0.064 Uiso calc R 1 1 . .
    C C14 0.30310(11) 0.4946(2) 0.58802(10) 0.0423(5) Uani d . 1 1 . .
    C C15 0.40005(13) 0.7706(3) 0.58743(11) 0.0518(5) Uani d . 1 1 . .
    C C16 0.37687(12) 0.4698(3) 0.58295(11) 0.0507(5) Uani d . 1 1 . .
    H H16 0.3947 0.3584 0.5797 0.061 Uiso calc R 1 1 . .
    C C17 0.42412(13) 0.6057(3) 0.58265(12) 0.0551(6) Uani d . 1 1 . .
    H H17 0.4742 0.5866 0.5791 0.066 Uiso calc R 1 1 . .
    C C18 0.45184(15) 0.9209(3) 0.58852(13) 0.0658(7) Uani d . 1 1 . .
    H H18A 0.4195 1.0017 0.5498 0.079 Uiso calc R 1 1 . .
    H H18B 0.4971 0.8825 0.5764 0.079 Uiso calc R 1 1 . .
    C C19 0.48555(15) 1.0115(3) 0.66281(14) 0.0670(7) Uani d . 1 1 . .
    H H19A 0.5152 1.1129 0.6584 0.080 Uiso calc R 1 1 . .
    H H19B 0.4401 1.0500 0.6747 0.080 Uiso calc R 1 1 . .
    C C20 0.54096(15) 0.9046(4) 0.72574(14) 0.0726(7) Uani d . 1 1 . .
    H H20A 0.5112 0.8074 0.7327 0.087 Uiso calc R 1 1 . .
    H H20B 0.5618 0.9721 0.7711 0.087 Uiso calc R 1 1 . .
    H H20C 0.5859 0.8648 0.7143 0.087 Uiso calc R 1 1 . .
    C C21 0.15938(12) 0.2993(3) 0.43450(11) 0.0445(5) Uani d . 1 1 . .
    C C22 0.17742(13) -0.0111(3) 0.42097(11) 0.0499(5) Uani d . 1 1 . .
    H H22 0.1315 -0.0332 0.4315 0.060 Uiso calc R 1 1 . .
    C C23 0.20091(12) 0.1545(2) 0.41792(10) 0.0436(5) Uani d . 1 1 . .
    C C24 0.21995(14) -0.1447(3) 0.40895(12) 0.0546(6) Uani d . 1 1 . .
    H H24 0.2023 -0.2570 0.4104 0.065 Uiso calc R 1 1 . .
    C C25 0.26860(13) 0.1837(3) 0.40237(12) 0.0518(5) Uani d . 1 1 . .
    H H25 0.2855 0.2960 0.3995 0.062 Uiso calc R 1 1 . .
    C C26 0.28793(13) -0.1169(3) 0.39483(11) 0.0521(5) Uani d . 1 1 . .
    C C27 0.31099(13) 0.0493(3) 0.39115(12) 0.0550(6) Uani d . 1 1 . .
    H H27 0.3569 0.0709 0.3807 0.066 Uiso calc R 1 1 . .
    C C28 0.33506(15) -0.2620(3) 0.38310(12) 0.0611(6) Uani d . 1 1 . .
    H H28A 0.3271 -0.3622 0.4094 0.073 Uiso calc R 1 1 . .
    H H28B 0.3930 -0.2330 0.4053 0.073 Uiso calc R 1 1 . .
    C C29 0.31187(15) -0.3071(3) 0.30285(13) 0.0644(6) Uani d . 1 1 . .
    H H29A 0.3181 -0.2062 0.2760 0.077 Uiso calc R 1 1 . .
    H H29B 0.2545 -0.3408 0.2809 0.077 Uiso calc R 1 1 . .
    C C30 0.36266(15) -0.4497(3) 0.29291(14) 0.0688(7) Uani d . 1 1 . .
    H H30A 0.4194 -0.4164 0.3139 0.083 Uiso calc R 1 1 . .
    H H30B 0.3457 -0.4739 0.2401 0.083 Uiso calc R 1 1 . .
    H H30C 0.3556 -0.5510 0.3182 0.083 Uiso calc R 1 1 . .
    C C31 0.24686(15) 0.5212(3) 0.77932(12) 0.0656(7) Uani d . 1 1 . .
    H H31A 0.2307 0.4331 0.8055 0.079 Uiso calc R 1 1 . .
    H H31B 0.2100 0.6173 0.7695 0.079 Uiso calc R 1 1 . .
    H H31C 0.3017 0.5583 0.8098 0.079 Uiso calc R 1 1 . .
    C C32 -0.04718(15) 0.0998(4) 0.28517(13) 0.0715(7) Uani d . 1 1 . .
    H H32A -0.0550 -0.0062 0.3071 0.086 Uiso calc R 1 1 . .
    H H32B -0.0355 0.0751 0.2418 0.086 Uiso calc R 1 1 . .
    H H32C -0.0962 0.1682 0.2702 0.086 Uiso calc R 1 1 . .
loop_
    _atom_site_aniso_label
    _atom_site_aniso_U_11
    _atom_site_aniso_U_22
    _atom_site_aniso_U_33
    _atom_site_aniso_U_12
    _atom_site_aniso_U_13
    _atom_site_aniso_U_23
    O1 0.0583(9) 0.0656(10) 0.0449(8) -0.0052(7) 0.0187(7) -0.0098(7)
    O2 0.0540(9) 0.0761(11) 0.0463(9) -0.0106(8) 0.0131(7) -0.0089(7)
    O3 0.0574(9) 0.0405(8) 0.0617(9) 0.0069(7) 0.0237(7) 0.0021(7)
    O4 0.0629(9) 0.0414(9) 0.0585(9) -0.0071(7) 0.0244(7) 0.0017(7)
    C1 0.0569(13) 0.0492(13) 0.0615(14) 0.0022(10) 0.0296(11) 0.0040(10)
    C2 0.0476(12) 0.0511(13) 0.0618(14) -0.0006(10) 0.0220(10) 0.0066(10)
    C3 0.0626(14) 0.0517(13) 0.0547(13) -0.0001(11) 0.0285(11) -0.0031(10)
    C4 0.0485(11) 0.0405(11) 0.0531(12) 0.0021(9) 0.0224(10) 0.0044(9)
    C5 0.0448(11) 0.0547(14) 0.0597(14) -0.0039(10) 0.0137(10) 0.0014(11)
    C6 0.0497(11) 0.0410(11) 0.0480(11) 0.0003(9) 0.0182(9) 0.0004(9)
    C7 0.0427(10) 0.0352(11) 0.0476(11) 0.0003(8) 0.0166(9) 0.0030(8)
    C8 0.0491(12) 0.0489(12) 0.0486(12) -0.0028(10) 0.0163(10) 0.0002(9)
    C9 0.0489(11) 0.0343(10) 0.0439(10) 0.0009(8) 0.0195(9) 0.0016(8)
    C10 0.0454(11) 0.0377(11) 0.0458(11) -0.0014(8) 0.0163(9) 0.0016(9)
    C11 0.0481(11) 0.0395(11) 0.0398(10) 0.0039(9) 0.0145(9) 0.0018(8)
    C12 0.0438(11) 0.0430(12) 0.0525(12) 0.0015(9) 0.0148(9) 0.0006(9)
    C13 0.0523(12) 0.0440(12) 0.0600(13) -0.0038(10) 0.0182(10) 0.0002(10)
    C14 0.0404(10) 0.0414(11) 0.0406(10) 0.0011(8) 0.0113(8) 0.0025(8)
    C15 0.0504(12) 0.0553(14) 0.0439(11) -0.0089(10) 0.0125(9) 0.0045(10)
    C16 0.0482(12) 0.0520(13) 0.0504(12) 0.0060(10) 0.0180(9) 0.0043(10)
    C17 0.0440(11) 0.0649(15) 0.0549(13) -0.0014(10) 0.0182(10) 0.0059(11)
    C18 0.0593(14) 0.0668(16) 0.0628(14) -0.0163(12) 0.0155(11) 0.0118(12)
    C19 0.0604(14) 0.0570(15) 0.0795(17) -0.0157(12) 0.0235(13) -0.0025(13)
    C20 0.0643(15) 0.091(2) 0.0588(15) -0.0128(14) 0.0202(12) -0.0067(14)
    C21 0.0470(11) 0.0405(12) 0.0429(11) -0.0039(9) 0.0146(9) 0.0012(9)
    C22 0.0580(13) 0.0446(12) 0.0521(12) -0.0020(10) 0.0273(10) 0.0030(9)
    C23 0.0475(11) 0.0427(11) 0.0398(10) -0.0029(9) 0.0165(9) 0.0011(8)
    C24 0.0701(15) 0.0437(12) 0.0542(13) -0.0003(11) 0.0292(11) 0.0017(10)
    C25 0.0541(12) 0.0493(13) 0.0549(13) -0.0088(10) 0.0246(10) -0.0023(10)
    C26 0.0566(13) 0.0561(14) 0.0413(11) 0.0072(10) 0.0173(10) 0.0013(9)
    C27 0.0510(12) 0.0631(15) 0.0548(13) -0.0016(11) 0.0251(10) -0.0034(11)
    C28 0.0656(14) 0.0632(15) 0.0531(13) 0.0123(12) 0.0221(11) 0.0000(11)
    C29 0.0605(14) 0.0694(16) 0.0560(14) 0.0108(12) 0.0155(11) -0.0096(12)
    C30 0.0701(16) 0.0726(17) 0.0580(14) 0.0131(13) 0.0196(12) -0.0115(12)
    C31 0.0765(16) 0.0654(16) 0.0512(13) 0.0056(13) 0.0217(12) -0.0117(11)
    C32 0.0639(15) 0.0814(18) 0.0574(14) -0.0151(13) 0.0117(12) -0.0142(13)
_geom_special_details
;
All e.s.d.'s (except the e.s.d. in the dihedral angle between two l.s. planes)
are estimated using the full covariance matrix. The cell e.s.d.'s are taken
into account individually in the estimation of e.s.d.'s in distances, angles
and torsion angles; correlations between e.s.d.'s in cell parameters are only
used when they are defined by crystal symmetry. An approximate (isotropic)
treatment of cell e.s.d.'s is used for estimating e.s.d.'s involving l.s.
planes.
;
loop_
    _geom_bond_atom_site_label_1
    _geom_bond_atom_site_label_2
    _geom_bond_site_symmetry_2
    _geom_bond_distance
    _geom_bond_publ_flag
    O1 C6 . 1.373(2) ?
    O1 C31 . 1.418(2) ?
    O2 C8 . 1.372(2) ?
    O2 C32 . 1.422(3) ?
    O3 C11 . 1.226(2) ?
    O4 C21 . 1.226(2) ?
    C1 C3 . 1.361(3) ?
    C1 C4 . 1.410(3) ?
    C1 H1 . 0.9500 ?
    C2 C5 . 1.358(3) ?
    C2 C4 . 1.414(3) ?
    C2 H2 . 0.9500 ?
    C3 C6 . 1.405(3) ?
    C3 H3 . 0.9500 ?
    C4 C7 . 1.426(3) ?
    C5 C8 . 1.404(3) ?
    C5 H5 . 0.9500 ?
    C6 C9 . 1.377(3) ?
    C7 C10 . 1.429(3) ?
    C7 C9 . 1.434(3) ?
    C8 C10 . 1.379(3) ?
    C9 C11 . 1.510(3) ?
    C10 C21 . 1.506(3) ?
    C11 C14 . 1.480(3) ?
    C12 C13 . 1.380(3) ?
    C12 C14 . 1.389(3) ?
    C12 H12 . 0.9500 ?
    C13 C15 . 1.389(3) ?
    C13 H13 . 0.9500 ?
    C14 C16 . 1.394(3) ?
    C15 C17 . 1.392(3) ?
    C15 C18 . 1.511(3) ?
    C16 C17 . 1.377(3) ?
    C16 H16 . 0.9500 ?
    C17 H17 . 0.9500 ?
    C18 C19 . 1.524(3) ?
    C18 H18A . 0.9900 ?
    C18 H18B . 0.9900 ?
    C19 C20 . 1.507(3) ?
    C19 H19A . 0.9900 ?
    C19 H19B . 0.9900 ?
    C20 H20A . 0.9800 ?
    C20 H20B . 0.9800 ?
    C20 H20C . 0.9800 ?
    C21 C23 . 1.478(3) ?
    C22 C24 . 1.383(3) ?
    C22 C23 . 1.388(3) ?
    C22 H22 . 0.9500 ?
    C23 C25 . 1.397(3) ?
    C24 C26 . 1.385(3) ?
    C24 H24 . 0.9500 ?
    C25 C27 . 1.381(3) ?
    C25 H25 . 0.9500 ?
    C26 C27 . 1.392(3) ?
    C26 C28 . 1.503(3) ?
    C27 H27 . 0.9500 ?
    C28 C29 . 1.511(3) ?
    C28 H28A . 0.9900 ?
    C28 H28B . 0.9900 ?
    C29 C30 . 1.518(3) ?
    C29 H29A . 0.9900 ?
    C29 H29B . 0.9900 ?
    C30 H30A . 0.9800 ?
    C30 H30B . 0.9800 ?
    C30 H30C . 0.9800 ?
    C31 H31A . 0.9800 ?
    C31 H31B . 0.9800 ?
    C31 H31C . 0.9800 ?
    C32 H32A . 0.9800 ?
    C32 H32B . 0.9800 ?
    C32 H32C . 0.9800 ?
loop_
    _geom_angle_atom_site_label_1
    _geom_angle_atom_site_label_2
    _geom_angle_atom_site_label_3
    _geom_angle_site_symmetry_1
    _geom_angle_site_symmetry_3
    _geom_angle
    _geom_angle_publ_flag
    C6 O1 C31 . . 118.44(17) ?
    C8 O2 C32 . . 118.93(18) ?
    C3 C1 C4 . . 121.7(2) ?
    C3 C1 H1 . . 119.1 ?
    C4 C1 H1 . . 119.1 ?
    C5 C2 C4 . . 121.5(2) ?
    C5 C2 H2 . . 119.3 ?
    C4 C2 H2 . . 119.3 ?
    C1 C3 C6 . . 119.0(2) ?
    C1 C3 H3 . . 120.5 ?
    C6 C3 H3 . . 120.5 ?
    C1 C4 C2 . . 120.58(19) ?
    C1 C4 C7 . . 119.70(19) ?
    C2 C4 C7 . . 119.73(19) ?
    C2 C5 C8 . . 119.1(2) ?
    C2 C5 H5 . . 120.4 ?
    C8 C5 H5 . . 120.4 ?
    O1 C6 C9 . . 115.29(18) ?
    O1 C6 C3 . . 122.58(19) ?
    C9 C6 C3 . . 122.04(19) ?
    C4 C7 C10 . . 117.79(18) ?
    C4 C7 C9 . . 117.85(18) ?
    C10 C7 C9 . . 124.36(17) ?
    O2 C8 C10 . . 114.97(18) ?
    O2 C8 C5 . . 123.04(19) ?
    C10 C8 C5 . . 121.9(2) ?
    C6 C9 C7 . . 119.69(18) ?
    C6 C9 C11 . . 117.36(17) ?
    C7 C9 C11 . . 122.22(17) ?
    C8 C10 C7 . . 119.86(18) ?
    C8 C10 C21 . . 117.30(18) ?
    C7 C10 C21 . . 122.34(17) ?
    O3 C11 C14 . . 120.92(18) ?
    O3 C11 C9 . . 117.53(18) ?
    C14 C11 C9 . . 121.55(17) ?
    C13 C12 C14 . . 120.78(19) ?
    C13 C12 H12 . . 119.6 ?
    C14 C12 H12 . . 119.6 ?
    C12 C13 C15 . . 121.1(2) ?
    C12 C13 H13 . . 119.5 ?
    C15 C13 H13 . . 119.5 ?
    C12 C14 C16 . . 118.47(19) ?
    C12 C14 C11 . . 122.18(18) ?
    C16 C14 C11 . . 119.33(18) ?
    C13 C15 C17 . . 117.9(2) ?
    C13 C15 C18 . . 120.1(2) ?
    C17 C15 C18 . . 122.0(2) ?
    C17 C16 C14 . . 120.4(2) ?
    C17 C16 H16 . . 119.8 ?
    C14 C16 H16 . . 119.8 ?
    C16 C17 C15 . . 121.4(2) ?
    C16 C17 H17 . . 119.3 ?
    C15 C17 H17 . . 119.3 ?
    C15 C18 C19 . . 113.14(19) ?
    C15 C18 H18A . . 109.0 ?
    C19 C18 H18A . . 109.0 ?
    C15 C18 H18B . . 109.0 ?
    C19 C18 H18B . . 109.0 ?
    H18A C18 H18B . . 107.8 ?
    C20 C19 C18 . . 114.1(2) ?
    C20 C19 H19A . . 108.7 ?
    C18 C19 H19A . . 108.7 ?
    C20 C19 H19B . . 108.7 ?
    C18 C19 H19B . . 108.7 ?
    H19A C19 H19B . . 107.6 ?
    C19 C20 H20A . . 109.5 ?
    C19 C20 H20B . . 109.5 ?
    H20A C20 H20B . . 109.5 ?
    C19 C20 H20C . . 109.5 ?
    H20A C20 H20C . . 109.5 ?
    H20B C20 H20C . . 109.5 ?
    O4 C21 C23 . . 121.58(18) ?
    O4 C21 C10 . . 118.27(18) ?
    C23 C21 C10 . . 120.13(17) ?
    C24 C22 C23 . . 120.90(19) ?
    C24 C22 H22 . . 119.6 ?
    C23 C22 H22 . . 119.6 ?
    C22 C23 C25 . . 118.49(19) ?
    C22 C23 C21 . . 122.13(18) ?
    C25 C23 C21 . . 119.29(18) ?
    C22 C24 C26 . . 121.0(2) ?
    C22 C24 H24 . . 119.5 ?
    C26 C24 H24 . . 119.5 ?
    C27 C25 C23 . . 120.1(2) ?
    C27 C25 H25 . . 120.0 ?
    C23 C25 H25 . . 120.0 ?
    C24 C26 C27 . . 118.0(2) ?
    C24 C26 C28 . . 121.0(2) ?
    C27 C26 C28 . . 120.9(2) ?
    C25 C27 C26 . . 121.5(2) ?
    C25 C27 H27 . . 119.3 ?
    C26 C27 H27 . . 119.3 ?
    C26 C28 C29 . . 113.86(19) ?
    C26 C28 H28A . . 108.8 ?
    C29 C28 H28A . . 108.8 ?
    C26 C28 H28B . . 108.8 ?
    C29 C28 H28B . . 108.8 ?
    H28A C28 H28B . . 107.7 ?
    C28 C29 C30 . . 112.45(19) ?
    C28 C29 H29A . . 109.1 ?
    C30 C29 H29A . . 109.1 ?
    C28 C29 H29B . . 109.1 ?
    C30 C29 H29B . . 109.1 ?
    H29A C29 H29B . . 107.8 ?
    C29 C30 H30A . . 109.5 ?
    C29 C30 H30B . . 109.5 ?
    H30A C30 H30B . . 109.5 ?
    C29 C30 H30C . . 109.5 ?
    H30A C30 H30C . . 109.5 ?
    H30B C30 H30C . . 109.5 ?
    O1 C31 H31A . . 109.5 ?
    O1 C31 H31B . . 109.5 ?
    H31A C31 H31B . . 109.5 ?
    O1 C31 H31C . . 109.5 ?
    H31A C31 H31C . . 109.5 ?
    H31B C31 H31C . . 109.5 ?
    O2 C32 H32A . . 109.5 ?
    O2 C32 H32B . . 109.5 ?
    H32A C32 H32B . . 109.5 ?
    O2 C32 H32C . . 109.5 ?
    H32A C32 H32C . . 109.5 ?
    H32B C32 H32C . . 109.5 ?
loop_
    _geom_torsion_atom_site_label_1
    _geom_torsion_atom_site_label_2
    _geom_torsion_atom_site_label_3
    _geom_torsion_atom_site_label_4
    _geom_torsion_site_symmetry_1
    _geom_torsion_site_symmetry_2
    _geom_torsion_site_symmetry_3
    _geom_torsion_site_symmetry_4
    _geom_torsion
    _geom_torsion_publ_flag
    C4 C1 C3 C6 . . . . -0.9(3) ?
    C3 C1 C4 C2 . . . . 179.7(2) ?
    C3 C1 C4 C7 . . . . -0.5(3) ?
    C5 C2 C4 C1 . . . . 179.1(2) ?
    C5 C2 C4 C7 . . . . -0.8(3) ?
    C4 C2 C5 C8 . . . . -1.9(3) ?
    C31 O1 C6 C9 . . . . 173.89(19) ?
    C31 O1 C6 C3 . . . . -9.4(3) ?
    C1 C3 C6 O1 . . . . -175.9(2) ?
    C1 C3 C6 C9 . . . . 0.6(3) ?
    C1 C4 C7 C10 . . . . -177.32(19) ?
    C2 C4 C7 C10 . . . . 2.5(3) ?
    C1 C4 C7 C9 . . . . 2.0(3) ?
    C2 C4 C7 C9 . . . . -178.17(18) ?
    C32 O2 C8 C10 . . . . 165.2(2) ?
    C32 O2 C8 C5 . . . . -18.2(3) ?
    C2 C5 C8 O2 . . . . -173.6(2) ?
    C2 C5 C8 C10 . . . . 2.8(3) ?
    O1 C6 C9 C7 . . . . 177.76(17) ?
    C3 C6 C9 C7 . . . . 1.0(3) ?
    O1 C6 C9 C11 . . . . 7.3(3) ?
    C3 C6 C9 C11 . . . . -169.44(19) ?
    C4 C7 C9 C6 . . . . -2.2(3) ?
    C10 C7 C9 C6 . . . . 177.02(18) ?
    C4 C7 C9 C11 . . . . 167.69(17) ?
    C10 C7 C9 C11 . . . . -13.1(3) ?
    O2 C8 C10 C7 . . . . 175.68(17) ?
    C5 C8 C10 C7 . . . . -1.0(3) ?
    O2 C8 C10 C21 . . . . 3.5(3) ?
    C5 C8 C10 C21 . . . . -173.08(19) ?
    C4 C7 C10 C8 . . . . -1.7(3) ?
    C9 C7 C10 C8 . . . . 179.06(19) ?
    C4 C7 C10 C21 . . . . 170.04(18) ?
    C9 C7 C10 C21 . . . . -9.2(3) ?
    C6 C9 C11 O3 . . . . 106.1(2) ?
    C7 C9 C11 O3 . . . . -64.1(3) ?
    C6 C9 C11 C14 . . . . -73.0(2) ?
    C7 C9 C11 C14 . . . . 116.9(2) ?
    C14 C12 C13 C15 . . . . -0.2(3) ?
    C13 C12 C14 C16 . . . . -0.9(3) ?
    C13 C12 C14 C11 . . . . -179.05(19) ?
    O3 C11 C14 C12 . . . . -179.58(19) ?
    C9 C11 C14 C12 . . . . -0.6(3) ?
    O3 C11 C14 C16 . . . . 2.3(3) ?
    C9 C11 C14 C16 . . . . -178.71(17) ?
    C12 C13 C15 C17 . . . . 1.2(3) ?
    C12 C13 C15 C18 . . . . -178.8(2) ?
    C12 C14 C16 C17 . . . . 1.0(3) ?
    C11 C14 C16 C17 . . . . 179.17(18) ?
    C14 C16 C17 C15 . . . . 0.1(3) ?
    C13 C15 C17 C16 . . . . -1.2(3) ?
    C18 C15 C17 C16 . . . . 178.9(2) ?
    C13 C15 C18 C19 . . . . 68.8(3) ?
    C17 C15 C18 C19 . . . . -111.2(3) ?
    C15 C18 C19 C20 . . . . 62.7(3) ?
    C8 C10 C21 O4 . . . . 107.1(2) ?
    C7 C10 C21 O4 . . . . -64.8(3) ?
    C8 C10 C21 C23 . . . . -74.3(2) ?
    C7 C10 C21 C23 . . . . 113.7(2) ?
    C24 C22 C23 C25 . . . . 0.0(3) ?
    C24 C22 C23 C21 . . . . -176.60(19) ?
    O4 C21 C23 C22 . . . . -178.17(19) ?
    C10 C21 C23 C22 . . . . 3.3(3) ?
    O4 C21 C23 C25 . . . . 5.2(3) ?
    C10 C21 C23 C25 . . . . -173.28(18) ?
    C23 C22 C24 C26 . . . . 1.1(3) ?
    C22 C23 C25 C27 . . . . -0.6(3) ?
    C21 C23 C25 C27 . . . . 176.10(19) ?
    C22 C24 C26 C27 . . . . -1.7(3) ?
    C22 C24 C26 C28 . . . . 178.9(2) ?
    C23 C25 C27 C26 . . . . 0.1(3) ?
    C24 C26 C27 C25 . . . . 1.1(3) ?
    C28 C26 C27 C25 . . . . -179.5(2) ?
    C24 C26 C28 C29 . . . . 94.9(3) ?
    C27 C26 C28 C29 . . . . -84.5(3) ?
    C26 C28 C29 C30 . . . . 177.9(2) ?
loop_
    _geom_hbond_atom_site_label_D
    _geom_hbond_atom_site_label_H
    _geom_hbond_atom_site_label_A
    _geom_hbond_site_symmetry_A
    _geom_hbond_distance_DH
    _geom_hbond_distance_HA
    _geom_hbond_distance_DA
    _geom_hbond_angle_DHA
    _geom_hbond_publ_flag
    C13 H13 O3 1_565 0.95 2.41 3.342(3) 168 y
    C24 H24 O4 1_545 0.95 2.45 3.390(3) 170 y
data_global
_journal_date_recd_electronic     2012-07-23
_journal_date_accepted     2012-07-25
_journal_name_full     'Acta Crystallographica, Section E'
_journal_year     2012
_journal_volume     68
_journal_issue      8
_journal_page_first     o2596
_journal_page_last     o2596
_journal_paper_category     QO
_journal_paper_doi     10.1107/S1600536812033582
_journal_coeditor_code     HB6909
_publ_contact_author_name     'Akiko Okamoto'
_publ_contact_author_address
;
Department of Organic and Polymer Materials Chemistry
Tokyo University of Agriculture & Technology, Koganei, Tokyo 184-8588,
Japan
;
_publ_contact_author_email     'aokamoto@cc.tuat.ac.jp'
_publ_contact_author_fax     '+81-42-388-7291'
_publ_contact_author_phone     '+81-42-388-7601'
_publ_section_title
;
[2,7-Dimethoxy-8-(4-propylbenzoyl)naphthalen-1-yl](4-propylphenyl)methanone
;
loop_
    _publ_author_name
    _publ_author_footnote
    _publ_author_address
    'Sasagawa, Kosuke' .
;
Department of Organic and Polymer Materials Chemistry,
Tokyo University of Agriculture & Technology, Koganei, Tokyo 184-8588, Japan
;
    'Hijikata, Daichi' .
;
Department of Organic and Polymer Materials Chemistry,
Tokyo University of Agriculture & Technology, Koganei, Tokyo 184-8588, Japan
;
    'Sakamoto, Rei' .
;
Department of Organic and Polymer Materials Chemistry,
Tokyo University of Agriculture & Technology, Koganei, Tokyo 184-8588, Japan
;
    'Okamoto, Akiko' .
;
Department of Organic and Polymer Materials Chemistry,
Tokyo University of Agriculture & Technology, Koganei, Tokyo 184-8588, Japan
;
    'Yonezawa, Noriyuki' .
;
Department of Organic and Polymer Materials Chemistry,
Tokyo University of Agriculture & Technology, Koganei, Tokyo 184-8588, Japan
;
