# Supplementary material for: [2,7-Dimeth­oxy-8-(4-propyl­benzo­yl)naphthalen-1-yl](4-propyl­phen­yl)methanone
Source: Acta Crystallogr Sect E Struct Rep Online. 2012 Jul 28;68(Pt 8):o2596. doi: 10.1107/S1600536812033582 (PMC3415032; doi:10.1107/S1600536812033582)
Supplement: Supplementary file 2 [file e-68-o2596-Isup2.hkl]

#
# h,k,l, Fc-squared, Fo-squared, sigma(Fo-squared) and status flag
#
data_I
_shelx_title ' YoneLab_120508_2_'
_shelx_refln_list_code          4
_shelx_F_calc_maximum      250.80
_exptl_crystal_F_000      1024.00
_reflns_d_resolution_high  0.8303
 
loop_
 _symmetry_equiv_pos_as_xyz
 'x, y, z'
 '-x+1/2, y+1/2, -z+1/2'
 '-x, -y, -z'
 'x-1/2, -y-1/2, z-1/2'
 
_cell_length_a    18.1224
_cell_length_b     7.9191
_cell_length_c    19.7355
_cell_angle_alpha  90.000
_cell_angle_beta  113.502
_cell_angle_gamma  90.000
 
_shelx_F_squared_multiplier     1.000
 
loop_
 _refln_index_h
 _refln_index_k
 _refln_index_l
 _refln_F_squared_calc
 _refln_F_squared_meas
 _refln_F_squared_sigma
 _refln_observed_status
   2   0   0     7907.70     7415.11     61.84 o
   4   0   0    13648.29    12917.73    134.55 o
   6   0   0      432.68      364.82      5.96 o
   8   0   0     1177.91     1112.21     12.10 o
  10   0   0       16.25       23.06      2.64 o
  12   0   0       68.41       64.28      3.55 o
  14   0   0     1426.87     1471.74     48.54 o
  16   0   0       91.81       97.86      8.23 o
  18   0   0        0.25       -1.79      2.85 o
  20   0   0        1.05        0.13      3.58 o
   1   1   0     2024.88     1871.96     11.50 o
   2   1   0    23805.43    23602.22    291.31 o
   3   1   0      272.32      207.47      5.54 o
   4   1   0     1929.91     1667.15     12.48 o
   5   1   0     1576.06     1416.32     10.20 o
   6   1   0      105.49       92.22      2.60 o
   7   1   0       15.09        9.94      1.65 o
   8   1   0      886.98      865.17      7.29 o
   9   1   0       86.16      104.19      2.53 o
  10   1   0      786.34      848.61      7.40 o
  11   1   0      241.42      224.92      3.84 o
  12   1   0     2719.36     2728.58     33.59 o
  13   1   0        8.13        8.22      2.82 o
  14   1   0      864.91      867.96     25.17 o
  15   1   0      563.87      578.08     18.45 o
  16   1   0       95.62      124.28      7.54 o
  17   1   0       21.49       18.82      4.90 o
  18   1   0        0.03       -1.88      2.82 o
  19   1   0        2.70        2.72      2.86 o
   0   2   0     2035.96     1981.04     20.59 o
   1   2   0     3739.15     3441.96     24.07 o
   2   2   0     2437.23     2363.13     17.62 o
   3   2   0     1661.62     1562.95     10.17 o
   4   2   0      521.55      490.83      3.90 o
   5   2   0      151.31      171.24      2.77 o
   6   2   0      124.02      145.39      2.97 o
   7   2   0       59.50       69.87      2.26 o
   8   2   0        1.44        1.05      0.87 o
   9   2   0       34.65       36.07      2.03 o
  10   2   0      117.05       88.95      2.43 o
  11   2   0      152.44      134.56      4.68 o
  12   2   0        2.25        2.10      2.90 o
  13   2   0      430.64      477.83     11.97 o
  14   2   0        0.32       -0.11      2.29 o
  15   2   0      284.32      328.82     11.18 o
  16   2   0      708.47      852.32     17.95 o
  17   2   0      188.82      216.19     10.05 o
  18   2   0       63.51       79.30      6.63 o
  19   2   0        8.81        5.23      2.78 o
   1   3   0      208.84      225.37      2.50 o
   2   3   0        4.09        2.68      0.91 o
   3   3   0     2524.25     2467.90     24.87 o
   4   3   0      278.09      236.92      3.21 o
   5   3   0      641.11      615.71      6.20 o
   6   3   0      625.43      677.94      7.12 o
   7   3   0      242.45      260.62      4.39 o
   8   3   0      288.95      257.37      4.70 o
   9   3   0        8.46        9.80      1.95 o
  10   3   0       10.28        8.13      2.15 o
  11   3   0        0.02        1.84      2.39 o
  12   3   0      485.93      530.33     13.49 o
  13   3   0       10.39        8.11      3.81 o
  14   3   0       79.25       87.30      6.26 o
  15   3   0      179.48      199.86      8.21 o
  16   3   0       32.62       32.19      4.99 o
  17   3   0        5.09        2.04      2.57 o
  18   3   0        0.29        1.03      1.87 o
  19   3   0        0.79        0.18      5.17 o
   0   4   0      515.15      483.00      5.50 o
   1   4   0     1112.31     1122.33      8.79 o
   2   4   0       25.29       32.85      1.62 o
   3   4   0     2860.91     2917.32     29.76 o
   4   4   0      337.24      392.69      4.59 o
   5   4   0      164.93      159.69      3.53 o
   6   4   0      294.61      299.24      4.74 o
   7   4   0       22.48       21.36      2.03 o
   8   4   0       83.90       89.07      3.92 o
   9   4   0        0.53        0.07      1.86 o
  10   4   0       17.44       15.02      4.34 o
  11   4   0       70.37       73.39      6.10 o
  12   4   0      124.18      132.18      7.53 o
  13   4   0       17.34       16.69      4.95 o
  14   4   0       52.89       57.53      9.10 o
  15   4   0        1.22       -0.25      2.48 o
  16   4   0       31.80       25.72      6.04 o
  17   4   0        7.27        1.27      2.80 o
  18   4   0        2.88        0.59      3.03 o
   1   5   0       67.34       66.58      2.72 o
   2   5   0       15.71        9.43      1.69 o
   3   5   0       48.67       50.95      2.16 o
   4   5   0        2.79        2.78      1.57 o
   5   5   0      531.89      534.71      9.19 o
   6   5   0      437.88      432.01      8.25 o
   7   5   0       41.59       55.91      4.46 o
   8   5   0       61.34       61.78      4.49 o
   9   5   0      202.07      203.14      8.21 o
  10   5   0      102.42       96.01      6.46 o
  11   5   0       28.04       30.00      4.61 o
  12   5   0       46.66       29.68      8.45 o
  13   5   0      372.47      410.99     10.62 o
  14   5   0      122.45      125.93      7.24 o
  15   5   0       70.12       81.55      5.86 o
  16   5   0       22.28       10.60      3.74 o
  17   5   0        2.32       -2.13      3.08 o
   0   6   0      206.30      184.37      8.77 o
   1   6   0        1.11       -0.13      1.91 o
   2   6   0      771.91      742.98     14.67 o
   3   6   0      617.35      613.17     14.78 o
   4   6   0      775.38      775.60     17.34 o
   5   6   0      124.79      126.28      7.79 o
   6   6   0        1.89       -0.37      2.04 o
   7   6   0       18.95       20.90      4.07 o
   8   6   0      178.80      195.22      7.69 o
   9   6   0       98.75       99.97      6.13 o
  10   6   0       41.66       35.24      4.69 o
  11   6   0       53.70       58.84      8.63 o
  12   6   0        4.45       -1.02      3.05 o
  13   6   0        6.41        1.74      2.94 o
  14   6   0        7.65        2.71      2.82 o
  15   6   0       34.65       37.09      6.32 o
   1   7   0       59.05       62.99      5.63 o
   2   7   0       26.30       41.56     12.21 o
   3   7   0     1038.23     1062.66     22.71 o
   4   7   0       16.17       22.99      4.83 o
   5   7   0       35.05       26.79      4.92 o
   6   7   0       27.23       36.03      6.76 o
   7   7   0      343.44      382.84     13.39 o
   8   7   0      130.55      156.84      9.97 o
   9   7   0       20.60       13.76      4.27 o
  10   7   0        5.45        2.66      2.79 o
  11   7   0       18.58        9.14      3.78 o
  12   7   0        1.49        1.32      2.77 o
  13   7   0        0.78       -0.16      1.95 o
   0   8   0       49.74       72.61     15.40 o
   1   8   0        5.28        1.11      2.74 o
   2   8   0        9.21       13.37      5.10 o
   3   8   0       58.51       60.97      9.19 o
   4   8   0        1.86        1.35      2.35 o
   5   8   0       10.15        7.69      3.45 o
   6   8   0        0.78        2.28      3.52 o
   7   8   0        9.10        4.38      4.60 o
   8   8   0       13.53        3.44      4.50 o
   9   8   0       49.01        9.94      8.07 o
  10   8   0        8.79        2.60      4.25 o
   1   9   0        0.05        0.66      3.95 o
   2   9   0       59.94       36.10     14.71 o
   3   9   0        6.43        2.11      2.56 o
   4   9   0        2.17        1.22      3.38 o
   5   9   0        6.00        1.18      3.56 o
   6   9   0        1.69       -1.73      5.77 o
 -19   0   1        5.08        3.86      3.55 o
 -17   0   1      196.81      203.48     19.09 o
 -15   0   1     1070.31     1118.11     45.09 o
 -13   0   1       23.29       25.67      4.65 o
 -11   0   1       13.21       10.64      2.01 o
  -9   0   1      605.50      653.89      7.73 o
  -7   0   1      577.40      499.87      6.73 o
  -5   0   1    11224.82    10163.15     99.60 o
  -3   0   1     6506.07     5510.61     49.48 o
   1   0   1     1536.88     1432.15     12.77 o
   3   0   1     2081.94     2016.17     22.79 o
   5   0   1     7126.26     6712.94     66.06 o
   7   0   1     8710.01     8850.12    113.34 o
   9   0   1     2794.07     2963.67     28.87 o
  11   0   1     1473.64     1460.22     17.87 o
  13   0   1      535.08      547.67     15.53 o
  15   0   1       19.58       14.79      5.57 o
  17   0   1        1.85        4.82      3.64 o
  19   0   1       15.94       16.07      7.71 o
 -20   1   1        1.25        1.21      3.67 o
 -19   1   1        0.09        1.54      2.41 o
 -18   1   1        0.00       -0.90      2.48 o
 -17   1   1       32.86       41.07      6.93 o
 -16   1   1        0.02        0.30      1.90 o
 -15   1   1      468.20      459.34     14.40 o
 -14   1   1       75.75       73.59      4.72 o
 -13   1   1      785.93      800.26     12.69 o
 -12   1   1      365.18      315.73      5.33 o
 -11   1   1      200.57      154.75      3.37 o
 -10   1   1       49.60       39.31      1.84 o
  -9   1   1      371.12      377.85      4.51 o
  -8   1   1      289.30      289.52      4.25 o
  -7   1   1        0.33        0.54      1.04 o
  -6   1   1      492.44      430.34      4.88 o
  -5   1   1     1246.61     1144.31      8.98 o
  -4   1   1     6888.04     6161.05     41.75 o
  -3   1   1      599.19      517.98      7.04 o
  -2   1   1      175.98      143.11      2.90 o
  -1   1   1     3190.22     2957.05     22.92 o
   0   1   1      647.82      626.91      4.28 o
   1   1   1      434.72      434.85      3.87 o
   2   1   1     1703.14     1595.66     12.69 o
   3   1   1      474.51      431.19      6.24 o
   4   1   1     1047.58     1029.84      8.02 o
   5   1   1      751.12      683.16      5.99 o
   6   1   1      187.62      166.18      3.06 o
   7   1   1      520.18      488.80      4.98 o
   8   1   1        1.80        1.30      1.03 o
   9   1   1      385.93      370.49      4.20 o
  10   1   1       66.07       61.61      2.01 o
  11   1   1      185.19      176.85      3.74 o
  12   1   1       70.80       72.73      4.42 o
  13   1   1      789.15      789.63     19.41 o
  14   1   1      524.36      525.77     12.62 o
  15   1   1        3.18        6.28      3.41 o
  16   1   1        5.87        5.72      3.11 o
  17   1   1       89.03      111.41      8.18 o
  18   1   1       49.71       49.49     11.33 o
  19   1   1        5.73        3.00      2.35 o
 -19   2   1        1.41       -0.43      2.04 o
 -18   2   1       28.32       27.80      7.75 o
 -17   2   1      441.85      537.42     15.36 o
 -16   2   1      212.21      228.28      8.44 o
 -15   2   1       68.19       77.88      5.98 o
 -14   2   1     1780.82     1974.62     30.88 o
 -13   2   1      955.01     1039.13     18.90 o
 -12   2   1       18.42       17.06      3.41 o
 -11   2   1       63.02       52.54      2.48 o
 -10   2   1       15.21       15.00      1.74 o
  -9   2   1      251.77      230.22      3.62 o
  -8   2   1       10.84       11.21      1.53 o
  -7   2   1      161.28      123.52      3.14 o
  -6   2   1       58.51       47.70      2.07 o
  -5   2   1     2842.55     2641.02     18.30 o
  -4   2   1      392.01      336.41      3.14 o
  -3   2   1    12071.85    11535.85    107.47 o
  -2   2   1      828.57      753.17      5.96 o
  -1   2   1     2943.84     2902.16     18.88 o
   0   2   1    20112.79    19351.90    266.03 o
   1   2   1    18890.53    18105.10    196.94 o
   2   2   1    15225.60    14538.21    127.45 o
   3   2   1     3105.11     3002.09     20.74 o
   4   2   1       12.97       18.01      0.89 o
   5   2   1      679.27      640.68      5.65 o
   6   2   1     1253.84     1214.35      9.82 o
   7   2   1        3.91        1.84      1.04 o
   8   2   1       18.28       14.63      1.53 o
   9   2   1      386.10      380.43      4.49 o
  10   2   1      456.18      443.83      6.57 o
  11   2   1       34.52       37.43      4.14 o
  12   2   1        7.54        7.52      3.11 o
  13   2   1        1.17        0.24      2.14 o
  14   2   1       51.77       63.17      6.16 o
  15   2   1      103.73      119.93      7.53 o
  16   2   1       29.72       28.26      4.96 o
  17   2   1       15.09       11.92      4.82 o
  18   2   1        4.08        3.24      3.49 o
  19   2   1        6.61        3.38      3.23 o
 -19   3   1        1.08       -0.23      2.46 o
 -18   3   1        3.50        1.30      2.40 o
 -17   3   1       12.43       11.93      3.05 o
 -16   3   1        1.50        2.08      2.53 o
 -15   3   1      171.82      194.63      8.15 o
 -14   3   1      232.40      253.13      9.20 o
 -13   3   1       26.60       34.44      5.41 o
 -12   3   1     2271.37     2428.09     33.42 o
 -11   3   1      218.03      214.80      6.49 o
 -10   3   1      134.77      126.35      4.15 o
  -9   3   1        1.13        2.46      1.56 o
  -8   3   1       36.77       32.01      2.74 o
  -7   3   1      847.55      816.54      8.95 o
  -6   3   1      548.69      536.73      5.86 o
  -5   3   1     3296.10     3448.10     24.16 o
  -4   3   1     2019.57     2092.68     21.12 o
  -3   3   1       37.94       35.09      1.06 o
  -2   3   1     1924.86     2020.66     12.66 o
  -1   3   1      192.22      179.17      2.54 o
   0   3   1        1.21        1.35      0.67 o
   1   3   1     3792.94     3651.33     34.64 o
   2   3   1      141.69      134.10      2.94 o
   3   3   1        0.79        3.48      1.22 o
   4   3   1       20.36       21.72      1.52 o
   5   3   1      391.56      427.79      5.94 o
   6   3   1      238.50      248.86      4.01 o
   7   3   1      277.30      278.71      4.34 o
   8   3   1       31.88       34.99      2.12 o
   9   3   1      199.42      196.63      5.03 o
  10   3   1       46.90       53.13      4.37 o
  11   3   1        0.01        0.80      2.42 o
  12   3   1        5.78        9.38      4.02 o
  13   3   1      119.12      116.06      6.57 o
  14   3   1       36.89       36.73      8.65 o
  15   3   1      757.95      916.88     18.66 o
  16   3   1       73.70       82.99      5.72 o
  17   3   1        0.43        1.87      3.14 o
  18   3   1        8.14        6.08      3.83 o
 -18   4   1       15.64        9.00      4.69 o
 -17   4   1        4.70        5.47      3.00 o
 -16   4   1       74.63       98.51      6.72 o
 -15   4   1        0.60        1.49      3.05 o
 -14   4   1       94.77      109.42      7.49 o
 -13   4   1        9.54        7.89      3.80 o
 -12   4   1      625.64      659.15     13.33 o
 -11   4   1       11.78        6.62      3.01 o
 -10   4   1      104.99      109.06      5.04 o
  -9   4   1       17.93       13.89      2.61 o
  -8   4   1       80.80       64.03      3.31 o
  -7   4   1      702.59      724.43      7.91 o
  -6   4   1      151.67      149.33      3.75 o
  -5   4   1      134.44      108.55      3.18 o
  -4   4   1        7.52        8.76      1.26 o
  -3   4   1       29.11       33.98      1.61 o
  -2   4   1      186.62      173.17      2.03 o
  -1   4   1       36.00       40.36      1.42 o
   0   4   1        0.11       -0.02      0.45 o
   1   4   1       40.58       32.01      1.51 o
   2   4   1      669.56      624.01      6.98 o
   3   4   1     2733.89     2814.54     28.48 o
   4   4   1     1102.42     1145.45     10.00 o
   5   4   1      900.14      911.46      9.20 o
   6   4   1      703.30      717.29      8.63 o
   7   4   1       61.10       61.82      3.47 o
   8   4   1      412.39      406.52      9.71 o
   9   4   1       78.14       85.49      6.01 o
  10   4   1     1007.98     1099.39     19.09 o
  11   4   1      287.13      293.80     10.81 o
  12   4   1      126.29      127.98      7.23 o
  13   4   1      208.64      234.72      9.90 o
  14   4   1        0.01        1.23      2.86 o
  15   4   1        4.37        1.14      2.92 o
  16   4   1       14.15        6.39      3.90 o
  17   4   1        8.20        3.37      3.30 o
 -17   5   1        8.06        6.79      3.77 o
 -16   5   1        0.03       -1.10      2.96 o
 -15   5   1       11.91        8.69      4.05 o
 -14   5   1       27.44       13.40      4.69 o
 -13   5   1        0.04       -0.23      2.19 o
 -12   5   1       17.91       10.93      3.96 o
 -11   5   1        1.68        0.31      2.31 o
 -10   5   1      118.53      122.05      6.79 o
  -9   5   1      133.35      133.76      5.86 o
  -8   5   1       67.40       69.59      5.00 o
  -7   5   1        9.39        8.66      3.63 o
  -6   5   1      309.01      296.80      7.77 o
  -5   5   1       34.70       35.76      2.74 o
  -4   5   1       64.49       62.60      3.10 o
  -3   5   1      259.45      246.25      5.27 o
  -2   5   1       30.46       26.60      2.19 o
  -1   5   1      244.17      205.50      3.92 o
   0   5   1      223.83      183.48      3.65 o
   1   5   1       14.67       13.91      1.87 o
   2   5   1        9.51        8.54      1.27 o
   3   5   1      171.42      161.89      3.41 o
   4   5   1      211.57      217.56      4.43 o
   5   5   1      117.02      115.88      3.80 o
   6   5   1      524.25      577.67     10.08 o
   7   5   1      235.29      235.16      7.76 o
   8   5   1       29.94       30.28      4.57 o
   9   5   1       88.83       95.20      6.49 o
  10   5   1       24.68       24.85      4.49 o
  11   5   1      121.85      122.10      7.69 o
  12   5   1      214.94      235.27      8.62 o
  13   5   1       36.13       34.53      7.90 o
  14   5   1        7.79        4.46      3.63 o
  15   5   1       55.13       54.96      6.29 o
  16   5   1       59.71       77.91      7.27 o
 -15   6   1        0.02        0.62      2.55 o
 -14   6   1        0.05       -1.23      2.62 o
 -13   6   1        2.21        1.42      2.83 o
 -12   6   1        0.07        0.92      2.92 o
 -11   6   1       17.56       12.83      4.16 o
 -10   6   1       17.26       17.35      4.01 o
  -9   6   1        0.09        5.62      3.05 o
  -8   6   1      107.38      130.03      6.67 o
  -7   6   1        3.04        2.45      2.72 o
  -6   6   1      126.78      105.01      7.05 o
  -5   6   1        0.19        2.05      2.87 o
  -4   6   1      191.29      168.86      7.64 o
  -3   6   1       15.65       15.13      4.41 o
  -2   6   1      124.77      125.53      6.27 o
  -1   6   1       43.60       50.05      4.04 o
   0   6   1      169.50      165.25      6.61 o
   1   6   1       24.48       20.00      3.39 o
   2   6   1       83.12       90.92      6.60 o
   3   6   1       56.73       59.24      5.98 o
   4   6   1       52.42       51.14      5.90 o
   5   6   1       22.83       25.17      4.18 o
   6   6   1      102.56       94.54      5.86 o
   7   6   1       43.59       32.44      4.16 o
   8   6   1        0.21        1.94      2.70 o
   9   6   1      173.58      176.83      7.59 o
  10   6   1       10.07        9.27      3.67 o
  11   6   1        0.45        2.09      2.93 o
  12   6   1        8.53        0.82      2.44 o
  13   6   1        4.92        3.61      2.97 o
  14   6   1       12.19        6.45      3.01 o
  15   6   1        2.25        0.08      2.22 o
 -13   7   1        0.32       -0.47      2.52 o
 -12   7   1       23.72        8.94      4.31 o
 -11   7   1       44.91       32.37      8.30 o
 -10   7   1       60.04       45.04     13.56 o
  -9   7   1        7.10        9.15      4.59 o
  -8   7   1       75.22       56.88     12.29 o
  -7   7   1       41.24       39.18      6.32 o
  -6   7   1        2.55        2.17      3.07 o
  -5   7   1       53.31       65.15      6.19 o
  -4   7   1      154.81      169.33      8.92 o
  -3   7   1        0.02        1.50      3.36 o
  -2   7   1        5.08        2.75      3.26 o
  -1   7   1      695.03      712.05     14.26 o
   0   7   1       25.09       25.82      4.61 o
   1   7   1       97.69      102.31      6.44 o
   2   7   1       33.40       41.76      5.20 o
   3   7   1       16.10       15.01      4.54 o
   4   7   1      103.97      100.61      6.75 o
   5   7   1      122.22      122.70      8.62 o
   6   7   1       54.79       52.25      9.17 o
   7   7   1       12.62       14.56      5.22 o
   8   7   1        5.00        2.04      3.77 o
   9   7   1       45.35       40.30      6.99 o
  10   7   1       14.54        8.39      3.32 o
  11   7   1        0.16        0.88      2.43 o
  12   7   1       17.18        3.91      3.07 o
  13   7   1       15.77        5.27      5.57 o
 -11   8   1        9.77        2.79      4.98 o
 -10   8   1        7.75        0.99      3.98 o
  -9   8   1        1.99        1.32      4.25 o
  -8   8   1        1.05        0.46      3.69 o
  -7   8   1        0.03       -0.05      3.18 o
  -6   8   1       70.27       75.56      6.89 o
  -5   8   1        0.00        1.10      2.77 o
  -4   8   1       15.39       15.09      4.44 o
  -3   8   1        0.37        1.05      2.52 o
  -2   8   1        7.86        9.69      4.34 o
  -1   8   1        9.83        7.66      3.68 o
   0   8   1       26.07       26.87      9.47 o
   1   8   1       45.42       32.50     11.02 o
   2   8   1       72.08       71.86      8.79 o
   3   8   1        8.52       10.75      3.43 o
   4   8   1       14.85       15.61      4.20 o
   5   8   1       22.28       23.48      4.86 o
   6   8   1        0.42        1.27      2.88 o
   7   8   1       63.26       76.10      7.15 o
   8   8   1       38.77       12.73      7.62 o
   9   8   1        2.33       -0.64      3.44 o
  10   8   1        7.55        2.19      4.02 o
  -6   9   1        3.13        4.48      5.57 o
  -5   9   1       37.51       10.08      8.81 o
  -4   9   1       70.53       57.30      9.55 o
  -3   9   1        0.32       -0.12      2.25 o
  -2   9   1        2.67       -0.04      2.34 o
  -1   9   1        5.89        1.49      3.93 o
   0   9   1       32.45       15.82     13.65 o
   1   9   1       23.18        5.93      5.07 o
   2   9   1        0.07        0.26      2.28 o
   3   9   1        5.17        1.00      2.68 o
   4   9   1        0.00       -0.33      2.16 o
   5   9   1        2.45        5.58      7.87 o
   6   9   1        0.76        1.82      6.45 o
 -20   0   2       62.99      107.11     22.60 o
 -18   0   2        6.35        5.89      4.78 o
 -16   0   2      809.16      782.40     39.82 o
 -14   0   2      123.62      131.29      7.42 o
 -12   0   2      180.95      202.88      6.70 o
 -10   0   2      119.33      139.26      4.13 o
  -8   0   2      267.85      251.91      5.22 o
  -6   0   2      701.50      681.32      8.69 o
  -4   0   2      704.11      552.27     12.57 o
  -2   0   2     1944.01     1696.94     17.49 o
   0   0   2     9936.45    10128.67     80.48 o
   2   0   2       72.16       81.57      4.64 o
   4   0   2     2377.69     2300.85     19.21 o
   6   0   2     1033.51     1050.45     11.43 o
   8   0   2     3580.92     3837.16     37.00 o
  10   0   2     1496.91     1472.94     18.38 o
  12   0   2       14.70       12.88      3.78 o
  14   0   2       35.14       47.74      7.04 o
  16   0   2        3.32       -0.43      2.57 o
  18   0   2      121.46      172.53     28.71 o
 -20   1   2       15.26        5.37      3.33 o
 -19   1   2        3.00       -0.10      2.20 o
 -18   1   2       34.15       33.76      5.17 o
 -17   1   2        4.70        7.78      3.19 o
 -16   1   2       15.21       15.23      3.67 o
 -15   1   2        0.00        1.44      2.45 o
 -14   1   2      265.33      260.37      7.67 o
 -13   1   2       25.07       17.63      2.63 o
 -12   1   2      289.64      278.53      4.76 o
 -11   1   2      373.46      386.38      5.31 o
 -10   1   2       76.53       69.91      2.47 o
  -9   1   2     1108.68     1128.59      8.86 o
  -8   1   2       84.31      101.65      2.83 o
  -7   1   2       63.75       76.33      2.55 o
  -6   1   2       93.11       99.01      1.84 o
  -5   1   2       27.74       32.68      1.60 o
  -4   1   2     1345.21     1231.58     10.83 o
  -3   1   2     2654.76     2364.32     20.49 o
  -2   1   2    17075.32    16380.96    118.85 o
  -1   1   2    13893.30    13223.52    107.76 o
   0   1   2      788.30      677.97      5.55 o
   1   1   2    10875.36     9916.58    107.43 o
   2   1   2     1003.07      905.75      8.80 o
   3   1   2      621.29      551.03      5.56 o
   4   1   2      381.13      361.11      3.61 o
   5   1   2       36.65       27.35      1.78 o
   6   1   2      146.23      121.77      2.78 o
   7   1   2      404.80      364.40      4.20 o
   8   1   2      184.42      171.06      2.79 o
   9   1   2       23.77       22.61      1.36 o
  10   1   2      292.82      321.54      4.32 o
  11   1   2      160.19      152.57      3.78 o
  12   1   2      182.88      186.21      6.96 o
  13   1   2       76.88       72.24      5.90 o
  14   1   2       47.52       52.90      5.47 o
  15   1   2        2.49        3.73      3.00 o
  16   1   2        3.67        4.32      2.98 o
  17   1   2       34.03       25.91      8.08 o
  18   1   2       34.68       31.44      7.06 o
  19   1   2        0.93        1.19      4.29 o
 -20   2   2       14.04        4.51      3.13 o
 -19   2   2       15.82        8.31      3.18 o
 -18   2   2       19.92       16.89      4.11 o
 -17   2   2       65.13       71.36      7.09 o
 -16   2   2      354.45      400.33     11.03 o
 -15   2   2        4.46        7.50      3.41 o
 -14   2   2      634.66      685.73     14.96 o
 -13   2   2       30.35       30.53      4.08 o
 -12   2   2       35.41       32.92      3.19 o
 -11   2   2       58.84       42.71      2.32 o
 -10   2   2     1489.11     1443.74     12.10 o
  -9   2   2       42.72       32.08      2.07 o
  -8   2   2     2664.81     2733.18     20.51 o
  -7   2   2     1496.50     1476.94     12.60 o
  -6   2   2     2233.92     2129.54     15.86 o
  -5   2   2      912.22      861.25      6.58 o
  -4   2   2     1473.37     1292.23      8.88 o
  -3   2   2      409.34      342.52      4.12 o
  -2   2   2      480.18      475.56      4.49 o
  -1   2   2      783.35      806.56      6.94 o
   0   2   2    17850.30    16914.79    181.29 o
   1   2   2     7615.83     7304.70     70.24 o
   2   2   2       29.71       30.44      2.01 o
   3   2   2     4326.41     4262.50     37.23 o
   4   2   2      650.17      595.18      4.86 o
   5   2   2       45.99       53.75      1.62 o
   6   2   2     2739.10     2726.01     19.22 o
   7   2   2       97.14       93.31      2.17 o
   8   2   2       39.33       33.53      1.57 o
   9   2   2      354.24      341.47      5.06 o
  10   2   2       70.48       65.28      3.36 o
  11   2   2       28.98       32.14      4.26 o
  12   2   2       24.41       24.57      3.99 o
  13   2   2       95.74       96.81      7.22 o
  14   2   2       49.36       52.52      6.18 o
  15   2   2       52.41       50.24      8.60 o
  16   2   2       62.56       49.92      8.08 o
  17   2   2       64.29       76.17      6.03 o
  18   2   2        4.98        4.74      2.43 o
 -19   3   2        1.18        1.99      2.65 o
 -18   3   2        8.78        4.86      2.63 o
 -17   3   2        7.87        8.69      3.25 o
 -16   3   2        0.30        2.14      2.80 o
 -15   3   2       54.56       49.57      6.41 o
 -14   3   2       62.32       60.32      5.62 o
 -13   3   2       65.77       69.23      6.07 o
 -12   3   2      328.07      306.78      8.57 o
 -11   3   2      470.99      486.12     10.52 o
 -10   3   2       34.67       34.71      2.95 o
  -9   3   2     1473.40     1445.25     14.34 o
  -8   3   2      101.37       90.80      2.81 o
  -7   3   2        8.86        6.29      1.54 o
  -6   3   2     4008.67     4132.60     40.19 o
  -5   3   2     4653.02     4794.53     41.36 o
  -4   3   2      435.26      387.99      3.85 o
  -3   3   2      324.22      323.73      3.44 o
  -2   3   2      177.54      167.90      2.41 o
  -1   3   2     2397.35     2418.61     15.53 o
   0   3   2     1984.84     1937.88     12.42 o
   1   3   2      332.66      307.43      3.70 o
   2   3   2        0.68        3.16      1.04 o
   3   3   2        5.84        7.32      1.38 o
   4   3   2      108.51       84.54      2.08 o
   5   3   2     1692.82     1773.29     14.46 o
   6   3   2     2142.01     2257.35     19.22 o
   7   3   2       14.99       15.72      1.68 o
   8   3   2     1830.91     1878.76     17.32 o
   9   3   2      210.98      219.25      6.08 o
  10   3   2       20.15       22.45      3.95 o
  11   3   2        5.74        9.09      3.70 o
  12   3   2        0.03        0.36      2.67 o
  13   3   2       66.69       73.08      6.42 o
  14   3   2      338.16      363.72     12.58 o
  15   3   2      564.72      721.86     17.09 o
  16   3   2       64.68       85.35      6.68 o
  17   3   2        1.12        2.08      2.89 o
  18   3   2        1.14        0.61      2.47 o
 -18   4   2        2.43        1.38      2.04 o
 -17   4   2        0.30        0.50      2.17 o
 -16   4   2        4.07        3.61      3.27 o
 -15   4   2       56.38       63.83      5.85 o
 -14   4   2      203.30      227.23      8.53 o
 -13   4   2     1036.77     1138.40     18.46 o
 -12   4   2      899.43      993.61     16.75 o
 -11   4   2       62.07       60.39      4.41 o
 -10   4   2       17.25       14.69      2.93 o
  -9   4   2       47.93       44.17      3.56 o
  -8   4   2      720.83      724.36      9.26 o
  -7   4   2        5.33        6.57      1.75 o
  -6   4   2        1.98        3.05      1.49 o
  -5   4   2      318.26      369.29      4.90 o
  -4   4   2      256.46      235.88      3.28 o
  -3   4   2        2.39        2.82      0.96 o
  -2   4   2       14.39       17.15      1.04 o
  -1   4   2      623.05      606.81      5.76 o
   0   4   2      424.32      422.62      4.30 o
   1   4   2     1728.82     1641.83     15.16 o
   2   4   2     3982.24     4045.50     42.98 o
   3   4   2     1354.06     1346.80     11.35 o
   4   4   2      867.29      993.86      9.53 o
   5   4   2     1424.85     1477.80     12.76 o
   6   4   2       33.80       35.82      2.79 o
   7   4   2       14.43       13.55      3.63 o
   8   4   2       79.54       83.61      5.66 o
   9   4   2       43.17       54.55      5.48 o
  10   4   2        5.11        9.86      3.97 o
  11   4   2      150.15      154.97      8.38 o
  12   4   2      148.52      163.95      8.21 o
  13   4   2       14.42        9.86      4.48 o
  14   4   2        4.66        1.50      3.01 o
  15   4   2       23.47       18.25      4.97 o
  16   4   2       22.25       10.09      4.02 o
  17   4   2       23.68       10.56      4.31 o
 -17   5   2       16.31       11.97      3.77 o
 -16   5   2        0.92        1.76      3.64 o
 -15   5   2      155.93      173.62      8.64 o
 -14   5   2       17.61       11.24      5.17 o
 -13   5   2       11.24        7.52      3.63 o
 -12   5   2      109.43      121.02      8.87 o
 -11   5   2      452.09      429.93     10.38 o
 -10   5   2       10.36        8.52      3.26 o
  -9   5   2      347.73      362.22      9.53 o
  -8   5   2      141.46      147.25      6.14 o
  -7   5   2        3.46        3.56      2.45 o
  -6   5   2       10.94       11.26      2.41 o
  -5   5   2        1.03        1.47      1.52 o
  -4   5   2       80.63       64.85      3.32 o
  -3   5   2      140.97      114.26      3.28 o
  -2   5   2        2.17       -0.27      1.01 o
  -1   5   2       36.63       30.26      2.23 o
   0   5   2      205.72      193.60      3.87 o
   1   5   2     1293.01     1309.50     14.32 o
   2   5   2      289.45      293.02      3.83 o
   3   5   2       19.17       16.60      1.76 o
   4   5   2       11.17        9.66      1.87 o
   5   5   2      275.89      278.56      7.56 o
   6   5   2       17.17       24.57      3.75 o
   7   5   2        4.55        7.06      3.28 o
   8   5   2       62.35       69.34      5.71 o
   9   5   2       37.70       40.66      5.11 o
  10   5   2       33.55       32.09      6.07 o
  11   5   2       24.32       13.89      4.71 o
  12   5   2        0.19        0.75      2.48 o
  13   5   2       43.79       33.31      8.13 o
  14   5   2      196.12      238.93      9.04 o
  15   5   2       41.92       26.82      8.33 o
  16   5   2        0.92       -0.32      2.66 o
 -16   6   2        7.39        2.11      3.70 o
 -15   6   2        1.51        0.58      2.36 o
 -14   6   2        2.16        2.76      3.51 o
 -13   6   2        0.46       -0.12      2.46 o
 -12   6   2       15.99       10.89      4.11 o
 -11   6   2      284.96      295.62     10.42 o
 -10   6   2        1.74       -1.33      2.42 o
  -9   6   2      399.64      400.96     12.52 o
  -8   6   2        6.26        4.66      3.24 o
  -7   6   2       90.49       99.32      6.82 o
  -6   6   2       32.69       35.79      5.02 o
  -5   6   2       58.07       61.02      5.51 o
  -4   6   2      560.11      470.94     11.82 o
  -3   6   2      254.50      233.28      8.55 o
  -2   6   2      577.68      534.70     11.68 o
  -1   6   2      460.19      447.62     10.50 o
   0   6   2      117.84      124.68      5.42 o
   1   6   2        0.20        1.34      2.13 o
   2   6   2        0.05        1.72      2.36 o
   3   6   2     3721.98     3872.31     61.67 o
   4   6   2      565.40      548.02     14.70 o
   5   6   2      121.10      119.21      6.68 o
   6   6   2       49.85       42.20      4.42 o
   7   6   2       78.03       76.23      5.43 o
   8   6   2        0.81        0.70      1.93 o
   9   6   2       79.65       97.32      5.70 o
  10   6   2        5.27        1.10      2.45 o
  11   6   2       98.59      102.83      5.88 o
  12   6   2        1.47        1.49      2.76 o
  13   6   2       53.53       52.80     10.03 o
  14   6   2       10.13        4.60      3.15 o
 -14   7   2        8.77        1.24      2.78 o
 -13   7   2       11.21        4.60      3.69 o
 -12   7   2       35.10       25.94      8.78 o
 -11   7   2       17.08       19.45      5.73 o
 -10   7   2        0.05        0.89      3.61 o
  -9   7   2      180.45      164.92     10.97 o
  -8   7   2       30.53       30.84      6.18 o
  -7   7   2      188.02      168.15      8.74 o
  -6   7   2      157.86      154.87      9.66 o
  -5   7   2       51.23       55.31      7.02 o
  -4   7   2        0.51        2.44      3.53 o
  -3   7   2        0.83       -0.74      2.33 o
  -2   7   2      184.77      174.76      8.50 o
  -1   7   2      489.07      486.02     13.34 o
   0   7   2        7.51        7.31      3.36 o
   1   7   2     1822.83     1972.01     53.50 o
   2   7   2      111.53      103.86      6.54 o
   3   7   2      467.67      482.69     21.25 o
   4   7   2        1.06        1.69      3.55 o
   5   7   2       68.56       64.94     10.54 o
   6   7   2      200.62      218.97     11.47 o
   7   7   2       10.55       10.00      4.78 o
   8   7   2      129.64      143.21      9.60 o
   9   7   2        9.59       10.26      4.65 o
  10   7   2        9.17        7.16      3.21 o
  11   7   2        2.05        0.17      1.71 o
  12   7   2        5.04        2.23      3.29 o
 -11   8   2        5.57        0.87      3.86 o
 -10   8   2        1.59        1.74      4.36 o
  -9   8   2       35.74       11.43      6.33 o
  -8   8   2       39.53       18.48      9.77 o
  -7   8   2        6.38        1.54      3.23 o
  -6   8   2        0.03        5.09      4.12 o
  -5   8   2        0.16       -3.34      3.73 o
  -4   8   2       31.19       35.93      6.88 o
  -3   8   2       15.37       15.09      4.32 o
  -2   8   2        5.97        2.62      3.16 o
  -1   8   2       22.40       18.90      6.89 o
   0   8   2        0.01        0.67      2.21 o
   1   8   2        0.03       -1.41      2.74 o
   2   8   2        0.85        0.00      2.40 o
   3   8   2        0.01       -1.04      3.06 o
   4   8   2       11.19       10.71      3.88 o
   5   8   2        3.42        6.04      3.68 o
   6   8   2        0.00        2.05      3.21 o
   7   8   2        0.03        0.12      2.58 o
   8   8   2       86.00       71.76     13.71 o
   9   8   2        0.04       -0.95      3.24 o
  10   8   2        6.16        0.07      3.47 o
  -7   9   2       10.43        5.12      5.31 o
  -6   9   2       26.06       15.14      6.58 o
  -5   9   2       52.32       44.04     13.89 o
  -4   9   2       59.95       47.07     13.16 o
  -3   9   2        8.56        6.35      3.80 o
  -2   9   2        2.57        1.86      2.38 o
  -1   9   2       45.95       58.93     36.75 o
   0   9   2      109.01      148.86     12.29 o
   1   9   2        6.17        2.79      2.56 o
   2   9   2       10.83        4.13      6.14 o
   3   9   2        9.36        9.47      7.56 o
   4   9   2        0.01        1.21      5.48 o
   5   9   2       11.62        3.50      7.29 o
 -19   0   3        0.49        3.42      4.16 o
 -17   0   3      103.08       97.76      8.02 o
 -15   0   3       20.45       14.15      4.42 o
 -13   0   3      330.86      313.90      9.91 o
 -11   0   3      108.44      106.50      3.83 o
  -9   0   3       68.65       84.22      3.28 o
  -7   0   3      433.09      378.74      6.40 o
  -5   0   3     3864.49     3469.30     33.30 o
  -3   0   3     6788.01     5908.65     65.39 o
  -1   0   3     1934.81     1743.53     16.56 o
   1   0   3     3885.77     3577.60     44.77 o
   3   0   3    23535.92    24685.65    262.29 o
   5   0   3      805.80      758.10      7.87 o
   7   0   3       63.46       82.14      3.32 o
   9   0   3      218.18      233.26      5.52 o
  11   0   3       60.72       54.76      5.09 o
  13   0   3       27.34       31.97      4.63 o
  15   0   3       51.30       45.94     12.49 o
  17   0   3        2.73        7.38      5.40 o
 -20   1   3        9.57        3.41      2.12 o
 -19   1   3       20.14       16.28      5.88 o
 -18   1   3       66.51       69.23      4.39 o
 -17   1   3       41.46       29.06      7.50 o
 -16   1   3      111.19      113.14      5.80 o
 -15   1   3      105.22      101.35      5.72 o
 -14   1   3       76.14       72.85      4.66 o
 -13   1   3       13.33        9.38      2.34 o
 -12   1   3        2.43       -0.92      1.17 o
 -11   1   3      193.56      182.69      3.35 o
 -10   1   3       78.77       71.74      2.48 o
  -9   1   3      996.15     1002.17      8.31 o
  -8   1   3     1180.84     1191.42      9.32 o
  -7   1   3       37.98       49.82      1.67 o
  -6   1   3     2299.50     2197.30     14.01 o
  -5   1   3     1210.38     1139.87      8.28 o
  -4   1   3    13281.52    11968.70     90.09 o
  -3   1   3        8.43        5.14      1.56 o
  -2   1   3      330.53      312.41      4.97 o
  -1   1   3      172.67      155.62      3.32 o
   0   1   3      348.62      302.10      4.65 o
   1   1   3     1180.92     1099.28      9.54 o
   2   1   3     4634.26     4477.72     34.81 o
   3   1   3       63.14       52.89      1.70 o
   4   1   3       96.44       97.37      2.09 o
   5   1   3     1498.79     1476.80     10.09 o
   6   1   3      139.93      134.18      2.65 o
   7   1   3      446.44      480.85      4.41 o
   8   1   3     1184.14     1210.75      9.17 o
   9   1   3      474.43      476.38      5.12 o
  10   1   3       41.93       46.93      2.93 o
  11   1   3       17.61       17.66      3.12 o
  12   1   3      107.75      115.18      6.47 o
  13   1   3       12.64       11.76      3.87 o
  14   1   3        4.18        8.84      3.78 o
  15   1   3       16.71       12.62      3.50 o
  16   1   3       34.67       24.56      7.32 o
  17   1   3        0.26        1.21      2.68 o
  18   1   3       27.51       26.96      5.01 o
 -20   2   3        2.22        1.06      2.32 o
 -19   2   3       16.72        7.60      2.89 o
 -18   2   3       21.27       19.77      4.04 o
 -17   2   3       18.61       12.28      3.83 o
 -16   2   3        0.04        0.48      2.63 o
 -15   2   3     1051.62     1173.88     28.63 o
 -14   2   3      829.92      890.95     15.23 o
 -13   2   3      250.77      250.44      7.76 o
 -12   2   3        0.40       -0.38      1.42 o
 -11   2   3       69.53       65.59      2.70 o
 -10   2   3       82.36       96.41      2.64 o
  -9   2   3      408.49      387.02      5.05 o
  -8   2   3       20.55       15.48      1.73 o
  -7   2   3     1056.26      974.51      9.58 o
  -6   2   3     1460.30     1516.20     11.56 o
  -5   2   3       25.70       14.75      1.57 o
  -4   2   3      187.50      200.01      3.39 o
  -3   2   3     7778.77     7284.82     50.21 o
  -2   2   3     3956.79     3779.08     34.24 o
  -1   2   3     5148.95     4977.14     46.99 o
   0   2   3        0.11        0.06      0.84 o
   1   2   3     1267.70     1177.08      8.49 o
   2   2   3        2.00        0.88      0.88 o
   3   2   3      200.25      188.34      2.94 o
   4   2   3       25.92       35.27      1.23 o
   5   2   3     3013.82     3085.88     24.98 o
   6   2   3      516.81      542.14      5.09 o
   7   2   3      639.23      635.80      7.10 o
   8   2   3       15.30       19.62      1.90 o
   9   2   3       41.33       41.74      2.60 o
  10   2   3       33.23       33.54      3.59 o
  11   2   3       72.48       76.81      5.55 o
  12   2   3       43.06       47.10      4.88 o
  13   2   3      234.09      242.39      8.57 o
  14   2   3      199.21      222.96      8.64 o
  15   2   3        1.68        0.85      2.36 o
  16   2   3      135.06      157.64      6.78 o
  17   2   3       18.75       13.65      2.94 o
  18   2   3       20.74       16.89      4.56 o
 -19   3   3        0.68        0.74      1.99 o
 -18   3   3        0.78        1.36      2.59 o
 -17   3   3        8.39        8.77      3.93 o
 -16   3   3       20.26       18.05      4.65 o
 -15   3   3        0.22        1.53      2.65 o
 -14   3   3        6.67        5.78      2.86 o
 -13   3   3     1090.68     1143.92     24.31 o
 -12   3   3      634.55      623.76     11.96 o
 -11   3   3      333.70      337.33      7.81 o
 -10   3   3      154.85      162.13      4.75 o
  -9   3   3      962.09      975.04      9.69 o
  -8   3   3      392.78      411.53      5.63 o
  -7   3   3      117.71      106.71      2.44 o
  -6   3   3       70.88       67.26      1.88 o
  -5   3   3      120.34      129.59      2.60 o
  -4   3   3     1389.37     1497.74     10.83 o
  -3   3   3      464.47      496.78      4.80 o
  -2   3   3     3365.93     3387.02     27.28 o
  -1   3   3     6140.72     6088.28     57.50 o
   0   3   3      433.49      418.51      4.48 o
   1   3   3       12.62       15.19      1.86 o
   2   3   3      796.68      786.16      7.07 o
   3   3   3      267.95      234.84      3.18 o
   4   3   3      410.71      391.31      4.36 o
   5   3   3      408.79      444.58      5.08 o
   6   3   3      705.62      762.48      7.55 o
   7   3   3       46.23       46.92      2.59 o
   8   3   3       45.16       50.94      3.33 o
   9   3   3       33.79       35.88      3.94 o
  10   3   3       86.09       82.35      6.31 o
  11   3   3       14.99       19.46      5.71 o
  12   3   3      344.85      375.67     13.22 o
  13   3   3       77.44       85.27      7.49 o
  14   3   3       13.32       10.06      4.59 o
  15   3   3        0.22       -0.12      2.39 o
  16   3   3       61.84       91.39      6.69 o
  17   3   3        1.02        0.82      2.45 o
 -19   4   3        1.65        0.63      3.12 o
 -18   4   3       21.38       14.06      3.74 o
 -17   4   3        9.63       10.72      3.15 o
 -16   4   3        6.51        6.93      3.26 o
 -15   4   3       26.25       25.82      4.72 o
 -14   4   3      950.03     1082.59     19.07 o
 -13   4   3      936.72     1024.53     17.11 o
 -12   4   3        4.21        3.17      2.62 o
 -11   4   3     1030.17     1046.37     15.53 o
 -10   4   3      222.63      218.68      6.43 o
  -9   4   3      697.87      660.54      9.93 o
  -8   4   3      166.39      125.25      4.08 o
  -7   4   3        6.40        6.73      1.74 o
  -6   4   3      101.12       92.38      3.23 o
  -5   4   3       10.66        9.83      1.46 o
  -4   4   3      194.67      196.37      3.19 o
  -3   4   3       63.35       77.05      1.84 o
  -2   4   3       48.62       46.73      1.79 o
  -1   4   3      752.96      791.44      7.95 o
   0   4   3     2050.38     2072.15     16.10 o
   1   4   3     2101.95     1985.37     15.49 o
   2   4   3     2574.62     2680.80     22.97 o
   3   4   3        3.87        6.90      1.44 o
   4   4   3      801.57      812.91      8.64 o
   5   4   3       39.69       26.51      2.26 o
   6   4   3       33.25       28.64      3.02 o
   7   4   3      103.55      115.78      6.03 o
   8   4   3       37.19       54.22      5.56 o
   9   4   3       29.96       32.39      5.01 o
  10   4   3        3.76        3.84      3.35 o
  11   4   3      250.04      274.51     10.25 o
  12   4   3      245.31      275.13     11.62 o
  13   4   3      324.32      386.12     12.30 o
  14   4   3       30.43       25.05      5.95 o
  15   4   3       55.07       62.19      7.52 o
  16   4   3        3.30        3.81      3.31 o
 -17   5   3       11.19        4.56      3.24 o
 -16   5   3        0.00       -0.81      2.95 o
 -15   5   3       39.50       45.15      5.37 o
 -14   5   3       34.74       31.63      8.29 o
 -13   5   3       36.37       39.13      7.04 o
 -12   5   3      495.81      514.36     13.54 o
 -11   5   3       12.86        9.84      4.25 o
 -10   5   3       91.91       99.63      6.75 o
  -9   5   3        7.68        8.46      3.00 o
  -8   5   3        3.96        5.01      2.34 o
  -7   5   3        2.32        1.87      1.94 o
  -6   5   3        7.23        4.46      1.93 o
  -5   5   3        0.62        0.25      1.25 o
  -4   5   3       40.29       46.17      2.59 o
  -3   5   3        5.70        5.81      1.67 o
  -2   5   3      377.26      378.75      6.11 o
  -1   5   3       54.16       52.83      2.16 o
   0   5   3      846.47      871.02      8.04 o
   1   5   3      647.43      668.85      7.95 o
   2   5   3      276.14      266.06      4.04 o
   3   5   3      148.98      127.95      3.26 o
   4   5   3       20.65       17.63      2.60 o
   5   5   3      522.38      541.33     10.83 o
   6   5   3       25.17       22.93      4.14 o
   7   5   3        6.86        5.93      3.21 o
   8   5   3      491.83      514.91     11.78 o
   9   5   3        9.23        7.82      3.58 o
  10   5   3       47.51       45.39      5.23 o
  11   5   3        4.12        0.79      2.65 o
  12   5   3        2.27        2.29      2.81 o
  13   5   3       18.31       11.98      3.93 o
  14   5   3      162.85      206.77      9.86 o
  15   5   3      115.70      158.11      7.58 o
 -16   6   3        5.39        4.01      3.69 o
 -15   6   3        4.85        3.71      2.93 o
 -14   6   3       13.53       12.04      4.18 o
 -13   6   3       68.31       87.16      6.82 o
 -12   6   3      265.73      299.63     10.56 o
 -11   6   3      162.21      166.74      7.39 o
 -10   6   3       20.99        9.49      4.13 o
  -9   6   3       42.81       42.93      5.91 o
  -8   6   3       11.30       14.40      4.98 o
  -7   6   3        1.39        6.38      4.39 o
  -6   6   3      140.40      129.49      8.29 o
  -5   6   3        0.34        0.10      2.97 o
  -4   6   3       84.88       79.01      5.64 o
  -3   6   3      138.66      128.79      5.65 o
  -2   6   3      153.95      149.60      5.92 o
  -1   6   3       92.88       92.30      5.54 o
   0   6   3       19.54       22.06      3.31 o
   1   6   3       86.83       75.93      5.15 o
   2   6   3      758.79      752.75     14.28 o
   3   6   3        8.03       12.14      4.96 o
   4   6   3      195.05      197.07      6.79 o
   5   6   3        0.39        0.02      2.04 o
   6   6   3       61.50       60.23      5.07 o
   7   6   3        1.18        0.46      2.05 o
   8   6   3        5.75        4.55      2.89 o
   9   6   3        8.04        8.60      3.42 o
  10   6   3       13.79       10.26      3.33 o
  11   6   3        2.18        0.49      2.09 o
  12   6   3       13.28        5.88      3.35 o
  13   6   3        9.87        3.56      2.57 o
  14   6   3       27.28        9.89      4.16 o
 -14   7   3        1.18        1.30      3.09 o
 -13   7   3        0.24        1.28      2.33 o
 -12   7   3        8.08        4.86      3.47 o
 -11   7   3        0.65        1.25      3.81 o
 -10   7   3      177.75      173.29     12.10 o
  -9   7   3       82.34       80.36      7.66 o
  -8   7   3       77.53       64.76      9.77 o
  -7   7   3       21.47       19.08      5.98 o
  -6   7   3        5.58        3.31      3.36 o
  -5   7   3      115.41      116.79     11.04 o
  -4   7   3       81.21       77.47      7.73 o
  -3   7   3       73.46       79.33      7.57 o
  -2   7   3        0.05        2.01      3.65 o
  -1   7   3       12.19       12.58      3.34 o
   0   7   3        9.25        9.63      3.48 o
   1   7   3        0.75        2.05      3.16 o
   2   7   3      125.40      122.01      7.65 o
   3   7   3       79.20       81.81      7.38 o
   4   7   3       19.52       20.96      5.26 o
   5   7   3        1.54        6.98      4.26 o
   6   7   3        5.48        5.87      4.61 o
   7   7   3        0.95       -1.16      3.71 o
   8   7   3       24.51       21.66      3.96 o
   9   7   3        0.69        0.43      2.46 o
  10   7   3       91.53       92.43      9.29 o
  11   7   3        0.68        1.37      3.09 o
  12   7   3        1.09        1.46      2.67 o
 -11   8   3       13.81        3.19      4.84 o
 -10   8   3       37.01        7.81      5.97 o
  -9   8   3        2.92        2.34      2.97 o
  -8   8   3        0.13       -0.85      2.95 o
  -7   8   3       14.70       11.82      5.70 o
  -6   8   3        8.42       11.06      4.71 o
  -5   8   3       11.93       12.46      4.98 o
  -4   8   3        3.50        5.03      4.08 o
  -3   8   3        7.48        9.57      4.33 o
  -2   8   3       22.97       16.62      4.31 o
  -1   8   3        1.14       -1.38      2.70 o
   0   8   3       20.33       17.21      4.99 o
   1   8   3        0.23        0.00      2.81 o
   2   8   3       12.55       10.00      6.15 o
   3   8   3       54.58       55.40     12.25 o
   4   8   3        5.66        2.89      2.95 o
   5   8   3       42.64       35.25      8.78 o
   6   8   3       54.01       64.29      7.89 o
   7   8   3        1.29        1.30      2.79 o
   8   8   3        1.44       -0.18      2.58 o
   9   8   3        4.25        0.34      3.84 o
  -7   9   3        4.27        2.34      4.79 o
  -6   9   3        0.26        2.35      4.67 o
  -5   9   3       83.89       81.45     18.94 o
  -4   9   3       13.29        3.75      3.79 o
  -3   9   3        0.00        0.36      2.39 o
  -2   9   3       22.10       14.87      6.32 o
  -1   9   3        0.48        0.96      4.07 o
   0   9   3        4.71        1.01      4.51 o
   1   9   3        3.48        0.26      2.31 o
   2   9   3        2.63        0.60      3.71 o
   3   9   3        6.48        2.54      6.17 o
   4   9   3       75.52       68.84     44.12 o
   5   9   3        0.14       -0.30      5.25 o
 -20   0   4      255.25      307.51     49.26 o
 -18   0   4       68.57       71.54      6.32 o
 -16   0   4      137.78      148.53      8.46 o
 -14   0   4        1.71        8.56      4.03 o
 -12   0   4       11.66        9.58      2.78 o
 -10   0   4      117.97      114.27      3.48 o
  -8   0   4     4626.23     5202.63     49.60 o
  -6   0   4    10605.14    10112.55     98.34 o
  -4   0   4     2623.93     2297.94     31.56 o
  -2   0   4    11945.55    11115.44    118.95 o
   0   0   4    33862.53    37324.38    461.67 o
   2   0   4    56351.65    66920.45    887.41 o
   4   0   4     9682.45     9739.68    132.67 o
   6   0   4     1416.99     1495.07     21.86 o
   8   0   4      160.33      172.22      4.93 o
  10   0   4     1610.06     1729.93     28.20 o
  12   0   4        9.28        6.27      3.38 o
  14   0   4       29.11       15.91      6.60 o
  16   0   4        6.74       11.97      6.06 o
  18   0   4       16.16        6.16      3.70 o
 -21   1   4        0.42        0.54      2.72 o
 -20   1   4        0.41        0.01      1.67 o
 -19   1   4        0.85        0.37      1.63 o
 -18   1   4       13.15       11.74      3.16 o
 -17   1   4      107.08      111.68      5.27 o
 -16   1   4       33.13       31.22      4.10 o
 -15   1   4       82.06       78.18      5.64 o
 -14   1   4       36.85       35.70      4.20 o
 -13   1   4      147.42      142.06      5.40 o
 -12   1   4        9.28       12.55      2.01 o
 -11   1   4      222.60      234.90      3.53 o
 -10   1   4      211.38      230.60      3.78 o
  -9   1   4      305.05      274.34      3.23 o
  -8   1   4     9824.06    10348.41     73.13 o
  -7   1   4      344.81      307.97      3.73 o
  -6   1   4     1302.92     1292.13      9.37 o
  -5   1   4      475.82      489.70      5.46 o
  -4   1   4     4583.98     4139.00     27.94 o
  -3   1   4        5.85        1.86      0.95 o
  -2   1   4     5450.80     4844.47     51.34 o
  -1   1   4     2016.80     1828.74     14.44 o
   0   1   4     4926.31     4571.45     33.70 o
   1   1   4     5974.05     5693.90     37.83 o
   2   1   4      892.76      884.12      6.97 o
   3   1   4      414.53      415.75      4.33 o
   4   1   4      558.66      551.85      4.42 o
   5   1   4      378.35      376.14      4.01 o
   6   1   4      870.62      944.32      7.37 o
   7   1   4       87.27      107.86      2.35 o
   8   1   4      109.01      101.63      2.18 o
   9   1   4      232.71      260.49      4.28 o
  10   1   4        0.25        1.32      1.55 o
  11   1   4      271.17      285.80      8.30 o
  12   1   4      290.47      330.34      9.02 o
  13   1   4      124.20      129.12      6.73 o
  14   1   4        0.69        0.67      2.12 o
  15   1   4        1.95       -0.02      1.78 o
  16   1   4        0.04       -0.35      2.13 o
  17   1   4       95.44      131.75     10.77 o
  18   1   4        0.00       -2.13      3.64 o
 -20   2   4        0.29       -1.00      2.32 o
 -19   2   4        3.40        0.76      2.35 o
 -18   2   4        0.60       -0.86      2.61 o
 -17   2   4      234.71      270.93     10.01 o
 -16   2   4        1.02        1.82      2.41 o
 -15   2   4        0.12        0.57      1.87 o
 -14   2   4      324.31      313.60      8.33 o
 -13   2   4        0.00       -0.87      1.99 o
 -12   2   4       69.09       65.17      3.06 o
 -11   2   4      182.58      169.34      3.30 o
 -10   2   4      621.05      664.55      6.93 o
  -9   2   4      189.04      168.47      3.70 o
  -8   2   4        9.98        8.30      1.03 o
  -7   2   4       31.60       33.95      1.87 o
  -6   2   4      456.12      414.50      5.00 o
  -5   2   4      129.68      100.68      2.88 o
  -4   2   4      556.42      486.80      5.34 o
  -3   2   4      385.32      373.89      3.97 o
  -2   2   4     6558.26     6370.14     54.46 o
  -1   2   4      146.28      118.58      2.35 o
   0   2   4      916.91      817.08      6.87 o
   1   2   4      783.65      733.73      6.06 o
   2   2   4        0.60        0.92      0.83 o
   3   2   4       50.02       50.87      1.80 o
   4   2   4     2676.72     2697.21     19.01 o
   5   2   4      271.26      325.60      3.73 o
   6   2   4       23.10       12.31      1.80 o
   7   2   4      987.99      992.94      9.23 o
   8   2   4     2140.52     2262.27     18.38 o
   9   2   4       12.29        9.15      1.84 o
  10   2   4      181.00      170.77      6.64 o
  11   2   4        3.59        3.36      2.76 o
  12   2   4       72.76       76.57      5.52 o
  13   2   4        0.78       -0.33      1.88 o
  14   2   4       88.68      100.94      5.90 o
  15   2   4      179.93      206.28      7.80 o
  16   2   4       66.37       64.67     11.81 o
  17   2   4        5.88        2.14      2.21 o
 -20   3   4        6.73        0.94      2.74 o
 -19   3   4        0.04        0.72      2.34 o
 -18   3   4        0.91        1.88      2.80 o
 -17   3   4       37.52       26.22      6.01 o
 -16   3   4       50.10       57.06      6.98 o
 -15   3   4       26.47       23.16      4.26 o
 -14   3   4        3.05        4.15      3.33 o
 -13   3   4       17.36       18.89      4.21 o
 -12   3   4      135.30      137.53      7.78 o
 -11   3   4       24.57       24.16      2.96 o
 -10   3   4       35.50       32.08      2.40 o
  -9   3   4        8.21        3.45      1.52 o
  -8   3   4      295.69      273.82      4.55 o
  -7   3   4      148.05      139.92      2.95 o
  -6   3   4      880.43      880.26      7.68 o
  -5   3   4      891.84      947.31      8.44 o
  -4   3   4        0.57        2.91      0.79 o
  -3   3   4      186.09      184.64      2.82 o
  -2   3   4      521.85      472.20      5.13 o
  -1   3   4      808.72      766.05      6.70 o
   0   3   4      473.95      440.98      4.74 o
   1   3   4       17.09       16.39      1.92 o
   2   3   4       61.94       57.36      2.49 o
   3   3   4     2887.84     3001.87     29.59 o
   4   3   4      477.52      486.33      6.34 o
   5   3   4      724.44      817.25      9.31 o
   6   3   4      317.08      318.46      5.45 o
   7   3   4      284.10      297.09      5.55 o
   8   3   4       32.11       37.65      3.39 o
   9   3   4      110.07      112.38      5.95 o
  10   3   4        1.16       -0.93      2.44 o
  11   3   4       29.55       29.55      6.39 o
  12   3   4        3.74        5.55      4.20 o
  13   3   4        0.10       -1.06      3.27 o
  14   3   4        3.96        4.13      3.83 o
  15   3   4        2.31        2.23      3.39 o
  16   3   4        0.39        0.98      2.74 o
  17   3   4       15.63        8.97      4.21 o
 -19   4   4       19.89        7.81      4.23 o
 -18   4   4        8.71        5.74      3.29 o
 -17   4   4       70.09       85.64      5.81 o
 -16   4   4       15.25       13.06      3.70 o
 -15   4   4      156.20      169.72      7.64 o
 -14   4   4       16.73       15.74      3.48 o
 -13   4   4      341.33      361.26      9.64 o
 -12   4   4      138.10      135.83      8.05 o
 -11   4   4      100.78      106.76      6.08 o
 -10   4   4        4.54        2.48      2.33 o
  -9   4   4       29.38       33.42      4.22 o
  -8   4   4        1.76        2.50      1.80 o
  -7   4   4      432.74      471.00      6.89 o
  -6   4   4       37.71       39.43      2.10 o
  -5   4   4      408.42      407.40      4.69 o
  -4   4   4     2525.82     2694.21     19.69 o
  -3   4   4      459.42      458.37      4.47 o
  -2   4   4      879.63      950.79      8.74 o
  -1   4   4      134.01      128.81      3.06 o
   0   4   4      494.20      498.39      5.02 o
   1   4   4     2027.32     2115.20     16.73 o
   2   4   4        8.47       13.09      1.45 o
   3   4   4       48.96       48.90      2.46 o
   4   4   4      117.16       92.01      3.34 o
   5   4   4      619.48      666.42      8.49 o
   6   4   4      920.20      979.21     13.92 o
   7   4   4      336.81      372.24      9.48 o
   8   4   4        0.58        1.53      2.95 o
   9   4   4        7.86        8.62      3.81 o
  10   4   4      142.39      138.45      7.21 o
  11   4   4       57.99       62.07      6.81 o
  12   4   4       61.65       78.64      9.30 o
  13   4   4      158.38      192.65      9.26 o
  14   4   4        6.37        7.75      3.97 o
  15   4   4       16.80       10.74      4.24 o
  16   4   4       23.16        7.35      3.56 o
 -18   5   4        0.91       -0.35      2.37 o
 -17   5   4       12.28        8.55      4.81 o
 -16   5   4       42.43       48.02      7.04 o
 -15   5   4       77.66       93.04      8.33 o
 -14   5   4      327.49      383.02     12.10 o
 -13   5   4        0.28        3.15      2.74 o
 -12   5   4      437.59      418.54     10.62 o
 -11   5   4      431.28      430.23     10.67 o
 -10   5   4       17.08       14.96      3.70 o
  -9   5   4        3.60        0.67      2.00 o
  -8   5   4        3.24        5.38      2.65 o
  -7   5   4       53.27       58.21      4.97 o
  -6   5   4        1.00       -0.88      1.51 o
  -5   5   4        7.56        2.81      2.02 o
  -4   5   4       59.36       57.15      2.95 o
  -3   5   4        5.95        3.85      1.69 o
  -2   5   4        5.04        4.11      1.41 o
  -1   5   4      673.66      691.70      7.12 o
   0   5   4     1977.24     1960.66     22.08 o
   1   5   4      258.73      267.32      3.81 o
   2   5   4       25.92       23.40      1.89 o
   3   5   4        0.70        3.81      2.08 o
   4   5   4      167.29      153.57      4.84 o
   5   5   4       71.14       72.29      5.19 o
   6   5   4       64.22       64.14      5.07 o
   7   5   4        2.91        2.14      2.79 o
   8   5   4       20.83       17.42      4.26 o
   9   5   4        4.28        4.16      3.24 o
  10   5   4       77.69       84.57      6.44 o
  11   5   4       53.44       32.22      9.70 o
  12   5   4       91.84       96.58      6.49 o
  13   5   4      161.53      209.39      8.97 o
  14   5   4       69.39       94.07      6.96 o
  15   5   4       11.41        6.11      3.30 o
 -16   6   4        9.04        5.33      3.84 o
 -15   6   4       15.79        9.12      4.88 o
 -14   6   4       91.61       98.15      6.43 o
 -13   6   4      103.81      144.15      7.88 o
 -12   6   4      308.67      346.95     11.56 o
 -11   6   4      479.29      495.17     13.77 o
 -10   6   4        6.56       13.37      4.41 o
  -9   6   4       17.91       18.55      5.58 o
  -8   6   4       27.77       26.68      6.76 o
  -7   6   4       42.72       55.57      7.28 o
  -6   6   4        1.75       -1.30      3.40 o
  -5   6   4      313.46      303.98     11.17 o
  -4   6   4       78.97       72.39      6.58 o
  -3   6   4      966.50      967.54     18.59 o
  -2   6   4      150.49      148.98      6.45 o
  -1   6   4      429.28      413.65      9.33 o
   0   6   4      230.74      232.80      6.78 o
   1   6   4       36.58       35.50      3.86 o
   2   6   4       84.30       78.57      5.29 o
   3   6   4      143.56      134.19      6.39 o
   4   6   4     1832.15     1893.91     27.60 o
   5   6   4       72.71       77.01      5.41 o
   6   6   4       29.74       29.80      4.66 o
   7   6   4        2.36        2.07      2.74 o
   8   6   4       70.19       69.23      5.73 o
   9   6   4      107.19      102.52      9.35 o
  10   6   4        5.74        2.44      2.69 o
  11   6   4       25.39       12.62      3.73 o
  12   6   4        1.06        0.84      2.04 o
  13   6   4       20.14       10.25      3.74 o
 -14   7   4        8.03        0.86      3.17 o
 -13   7   4       21.06        8.82      3.28 o
 -12   7   4        1.50        0.05      3.12 o
 -11   7   4       21.78       20.81      8.13 o
 -10   7   4       40.57       38.92      9.85 o
  -9   7   4       30.69       27.99      6.07 o
  -8   7   4       37.16       32.02      6.88 o
  -7   7   4       13.24       11.99      5.16 o
  -6   7   4      279.29      251.25     18.31 o
  -5   7   4       36.70       26.92      4.89 o
  -4   7   4       62.14       71.45      7.57 o
  -3   7   4      831.03      893.53     23.71 o
  -2   7   4        0.87        4.31      3.20 o
  -1   7   4     1047.77     1076.92     22.53 o
   0   7   4        0.10       -3.68      3.68 o
   1   7   4     1481.36     1630.23     35.62 o
   2   7   4     1089.59     1075.00     60.10 o
   3   7   4       79.13       72.65     15.05 o
   4   7   4       46.08       57.30      9.91 o
   5   7   4        3.90        4.05      3.65 o
   6   7   4        2.06        3.00      3.41 o
   7   7   4      207.49      215.26      7.71 o
   8   7   4       35.57       31.73      4.37 o
   9   7   4       57.84       57.88      6.69 o
  10   7   4       63.35       82.59      8.11 o
  11   7   4        0.86        0.34      2.20 o
 -11   8   4       23.99        6.74      5.50 o
 -10   8   4       80.40       62.13     17.17 o
  -9   8   4        5.46        2.96      3.04 o
  -8   8   4       29.05       15.46      7.96 o
  -7   8   4        1.13        0.94      3.48 o
  -6   8   4       14.71        4.10      5.52 o
  -5   8   4        1.63       -0.13      2.76 o
  -4   8   4       86.52       92.95      7.57 o
  -3   8   4       27.08       17.77      6.68 o
  -2   8   4        9.83        8.81      4.02 o
  -1   8   4        2.74        1.96      2.60 o
   0   8   4       11.43        9.42      5.71 o
   1   8   4        0.36       -0.58      3.92 o
   2   8   4        0.01       -0.30      3.63 o
   3   8   4       37.17       38.80      8.29 o
   4   8   4      201.08      210.90     17.31 o
   5   8   4       55.57       55.80      6.81 o
   6   8   4        2.48        0.62      1.41 o
   7   8   4       10.04        2.67      2.29 o
   8   8   4       51.83       45.99     17.54 o
  -7   9   4       75.55      118.13     14.01 o
  -6   9   4       80.27       91.53      9.29 o
  -5   9   4        3.15        4.82      4.59 o
  -4   9   4       18.25        8.93      4.67 o
  -3   9   4        0.02        1.85      3.99 o
  -2   9   4       25.78       25.37      8.40 o
  -1   9   4        4.71        3.26      7.38 o
   0   9   4       29.13       25.50      8.45 o
   1   9   4       26.60       17.42      5.11 o
   2   9   4       45.53       30.39      6.65 o
   3   9   4        7.63        3.75      5.03 o
   4   9   4       52.19       62.30     39.34 o
 -21   0   5       43.01       39.46     22.21 o
 -19   0   5        8.25        5.78      3.14 o
 -17   0   5       88.34       97.92      7.60 o
 -15   0   5      206.49      194.96      8.25 o
 -13   0   5        7.88       10.13      3.57 o
 -11   0   5       45.63       39.32      3.40 o
  -9   0   5     5818.63     6630.33     64.38 o
  -7   0   5    11811.16    11669.35    117.96 o
  -5   0   5     1958.45     1737.90     19.50 o
  -3   0   5     1184.45     1082.23     17.59 o
  -1   0   5     3828.95     3753.85     39.91 o
   1   0   5     1190.43     1192.40     12.95 o
   3   0   5      544.94      509.32      5.91 o
   5   0   5     6546.12     7471.32     82.24 o
   7   0   5     1013.98     1147.00     13.32 o
   9   0   5       56.03       68.81      4.35 o
  11   0   5      207.60      217.19      8.53 o
  13   0   5       82.31       76.62      6.60 o
  15   0   5       16.69        6.40      6.68 o
  17   0   5        0.40        2.37      3.79 o
 -21   1   5       17.39       -0.02      3.31 o
 -20   1   5        5.52        3.19      2.10 o
 -19   1   5       40.41       23.69      7.17 o
 -18   1   5        0.31        2.11      2.29 o
 -17   1   5       82.37       68.82      8.52 o
 -16   1   5        1.30        1.55      2.12 o
 -15   1   5       84.78       85.14      4.87 o
 -14   1   5        0.52        2.22      2.30 o
 -13   1   5       13.55        8.83      2.75 o
 -12   1   5      212.74      216.04      4.58 o
 -11   1   5       60.31       60.17      2.17 o
 -10   1   5      143.95      145.77      3.24 o
  -9   1   5     1525.93     1646.19     12.22 o
  -8   1   5      405.46      378.31      4.55 o
  -7   1   5     1988.94     2001.82     16.14 o
  -6   1   5      585.96      599.19      5.62 o
  -5   1   5      323.54      310.76      3.87 o
  -4   1   5     1297.98     1098.50     10.02 o
  -3   1   5        9.99       20.07      1.82 o
  -2   1   5     8013.70     7569.98     67.24 o
  -1   1   5      325.45      341.34      3.99 o
   0   1   5      195.38      180.09      2.95 o
   1   1   5        8.56       11.25      1.41 o
   2   1   5       83.31       77.36      2.25 o
   3   1   5     5774.38     6223.26     43.45 o
   4   1   5      105.55      111.58      3.01 o
   5   1   5        6.46       11.05      1.39 o
   6   1   5        3.58        1.04      0.91 o
   7   1   5       27.26       29.66      1.66 o
   8   1   5      255.96      253.50      4.22 o
   9   1   5       24.60       28.11      3.75 o
  10   1   5        5.91       10.64      3.36 o
  11   1   5        5.31       12.21      3.49 o
  12   1   5       27.38       32.71      4.22 o
  13   1   5        1.13       -0.60      2.39 o
  14   1   5       13.36       10.71      3.36 o
  15   1   5       11.94       10.33      3.40 o
  16   1   5        3.02        0.77      2.50 o
  17   1   5       76.71      118.07     10.90 o
 -20   2   5       54.27       72.03      9.02 o
 -19   2   5       77.64       89.15      5.89 o
 -18   2   5       36.87       36.38      7.26 o
 -17   2   5        0.92       -0.83      2.56 o
 -16   2   5        0.96        4.54      2.70 o
 -15   2   5      421.41      424.25     11.30 o
 -14   2   5      177.72      172.71      7.98 o
 -13   2   5     1080.43     1093.48     21.32 o
 -12   2   5      981.96      971.33     13.02 o
 -11   2   5      117.81      118.32      2.95 o
 -10   2   5      245.05      237.04      4.03 o
  -9   2   5      211.91      197.98      3.93 o
  -8   2   5       67.12       74.41      2.28 o
  -7   2   5     2586.18     2671.76     22.03 o
  -6   2   5       10.67       12.85      1.80 o
  -5   2   5      110.86      137.80      3.09 o
  -4   2   5      387.09      357.91      4.39 o
  -3   2   5        0.12        2.38      0.92 o
  -2   2   5       97.66      111.70      2.09 o
  -1   2   5      725.76      672.43      5.43 o
   0   2   5       56.08       47.22      1.98 o
   1   2   5       47.63       42.32      0.81 o
   2   2   5     1077.34     1102.56     10.84 o
   3   2   5     1000.99      996.74      7.79 o
   4   2   5     1128.37     1109.33      8.71 o
   5   2   5      131.32      143.38      3.41 o
   6   2   5      585.72      604.11      6.47 o
   7   2   5      559.26      606.97      6.63 o
   8   2   5       13.73       16.48      2.20 o
   9   2   5        1.17        3.13      2.51 o
  10   2   5       19.33       22.14      4.21 o
  11   2   5       55.98       61.33      5.23 o
  12   2   5        4.92        3.70      3.26 o
  13   2   5       10.06        9.52      3.78 o
  14   2   5      198.77      224.50      8.96 o
  15   2   5      169.21      225.26      8.40 o
  16   2   5       11.33        9.41      3.50 o
  17   2   5       17.73        9.94      3.39 o
 -20   3   5       13.08        3.53      2.39 o
 -19   3   5        1.80        1.20      2.49 o
 -18   3   5        5.23        3.20      3.07 o
 -17   3   5        1.26        1.07      2.34 o
 -16   3   5        2.09        5.89      3.52 o
 -15   3   5       16.58       10.45      3.69 o
 -14   3   5        7.28        2.87      2.96 o
 -13   3   5      272.35      278.13      8.96 o
 -12   3   5       83.14       68.52      5.15 o
 -11   3   5      277.05      284.08      7.82 o
 -10   3   5     1560.18     1582.68     19.60 o
  -9   3   5      130.26      122.90      3.56 o
  -8   3   5      417.89      402.24      4.96 o
  -7   3   5       86.92      106.86      2.53 o
  -6   3   5       67.30       74.17      2.36 o
  -5   3   5     5645.64     5886.46     43.76 o
  -4   3   5       13.16       11.84      1.02 o
  -3   3   5     2857.95     2843.25     22.80 o
  -2   3   5      505.30      445.03      4.41 o
  -1   3   5      220.22      176.94      3.02 o
   0   3   5      748.76      799.78      7.18 o
   1   3   5        0.90        0.79      1.05 o
   2   3   5      346.61      330.21      4.31 o
   3   3   5       10.51        5.48      1.73 o
   4   3   5      279.65      274.59      5.19 o
   5   3   5     1213.71     1309.62     13.69 o
   6   3   5       44.23       44.48      2.67 o
   7   3   5      450.72      462.49      8.02 o
   8   3   5       33.20       34.40      3.52 o
   9   3   5       54.82       59.59      5.28 o
  10   3   5      272.63      288.51      9.99 o
  11   3   5      114.00      117.26      7.34 o
  12   3   5      394.86      433.74     13.26 o
  13   3   5        0.08        1.04      3.16 o
  14   3   5       21.70       18.03      6.29 o
  15   3   5       42.65       21.65     12.21 o
  16   3   5        6.43        3.60      3.07 o
 -19   4   5        0.33        0.93      2.24 o
 -18   4   5       12.35        6.14      3.10 o
 -17   4   5       22.44       20.58      4.00 o
 -16   4   5       22.66       17.22      3.40 o
 -15   4   5       87.28       94.74      5.59 o
 -14   4   5       54.94       64.32      5.07 o
 -13   4   5      280.71      277.31      9.43 o
 -12   4   5      591.15      616.91     13.80 o
 -11   4   5       38.11       32.43      4.74 o
 -10   4   5     1995.10     2053.30     28.89 o
  -9   4   5       10.68       10.10      3.42 o
  -8   4   5      341.39      302.68      7.54 o
  -7   4   5       50.85       44.23      2.48 o
  -6   4   5      173.28      177.77      3.40 o
  -5   4   5       56.97       59.62      1.92 o
  -4   4   5        2.22        3.53      1.10 o
  -3   4   5      627.03      606.98      7.02 o
  -2   4   5       12.17       13.13      1.48 o
  -1   4   5      307.27      276.74      4.00 o
   0   4   5       61.40       69.34      2.40 o
   1   4   5       10.19       11.41      1.51 o
   2   4   5      137.06      126.61      2.91 o
   3   4   5      111.41      127.63      3.48 o
   4   4   5      649.55      631.30      8.09 o
   5   4   5        5.66        7.38      2.33 o
   6   4   5      112.20      111.73      4.91 o
   7   4   5        4.02        5.84      2.44 o
   8   4   5      142.88      153.38      7.56 o
   9   4   5        6.65        4.13      3.06 o
  10   4   5      294.92      336.98     10.57 o
  11   4   5        0.56       -2.02      3.72 o
  12   4   5      578.36      687.76     17.58 o
  13   4   5       20.23       13.96      4.60 o
  14   4   5       99.70      126.05      7.74 o
  15   4   5        2.59        1.39      3.07 o
 -18   5   5        3.44        3.73      3.81 o
 -17   5   5        7.71        5.66      2.40 o
 -16   5   5       58.16       72.91      5.53 o
 -15   5   5       89.79       81.51      7.19 o
 -14   5   5       21.46       19.93      3.92 o
 -13   5   5      271.21      267.47      8.61 o
 -12   5   5      117.01       98.53      5.97 o
 -11   5   5       78.97       62.99      5.23 o
 -10   5   5       57.93       61.52      5.05 o
  -9   5   5       45.73       52.10      4.68 o
  -8   5   5      374.52      381.42     10.72 o
  -7   5   5       87.55       81.68      5.63 o
  -6   5   5        2.67        1.04      2.34 o
  -5   5   5      113.58      102.48      4.77 o
  -4   5   5       29.06       24.56      3.15 o
  -3   5   5      365.22      371.07      6.12 o
  -2   5   5      133.72      151.37      3.60 o
  -1   5   5      358.49      345.05      4.47 o
   0   5   5      567.28      567.48      8.43 o
   1   5   5       17.50       15.85      1.84 o
   2   5   5       36.16       31.26      2.74 o
   3   5   5       26.90       22.20      2.94 o
   4   5   5        0.66        2.89      2.59 o
   5   5   5       69.25       71.36      4.75 o
   6   5   5       22.65       24.62      4.35 o
   7   5   5       14.06       18.52      4.21 o
   8   5   5        8.04        6.98      3.43 o
   9   5   5       12.82       12.72      3.76 o
  10   5   5        0.91        3.32      3.17 o
  11   5   5      216.87      226.49      8.93 o
  12   5   5        2.38        4.51      3.06 o
  13   5   5      149.99      207.94      9.24 o
  14   5   5       47.46       20.52      5.93 o
 -16   6   5       10.19        3.88      2.55 o
 -15   6   5        1.32       -0.62      2.64 o
 -14   6   5       34.43       15.15      6.98 o
 -13   6   5      181.61      195.45     10.35 o
 -12   6   5      229.41      256.83     10.60 o
 -11   6   5        3.48       -1.48      3.04 o
 -10   6   5        1.60        4.02      3.79 o
  -9   6   5      147.59      120.29      8.98 o
  -8   6   5        3.67        2.76      4.04 o
  -7   6   5       27.08       24.79      6.08 o
  -6   6   5       13.20        9.89      4.65 o
  -5   6   5        0.28        3.24      3.14 o
  -4   6   5       83.88       73.99      5.31 o
  -3   6   5       13.43       21.12      3.65 o
  -2   6   5       51.11       48.36      4.56 o
  -1   6   5       53.09       46.35      4.12 o
   0   6   5       19.97       19.21      4.51 o
   1   6   5      623.30      614.58     12.69 o
   2   6   5      477.96      467.96     10.25 o
   3   6   5       12.26        7.88      2.54 o
   4   6   5       55.13       53.49      5.80 o
   5   6   5        1.06       -0.80      2.53 o
   6   6   5      278.02      311.56      9.04 o
   7   6   5       40.50       52.62      5.13 o
   8   6   5       59.02       74.58      5.88 o
   9   6   5      151.21      142.67      7.64 o
  10   6   5        0.04       -0.18      1.75 o
  11   6   5       33.74       15.94      3.98 o
  12   6   5        0.16       -0.20      1.58 o
  13   6   5        8.20        3.40      4.42 o
 -14   7   5       74.30      115.43      8.10 o
 -13   7   5       15.48        4.16      2.91 o
 -12   7   5        3.94        2.98      3.40 o
 -11   7   5       48.28       55.44      8.01 o
 -10   7   5      103.12      111.59     11.58 o
  -9   7   5        1.90        2.00      3.80 o
  -8   7   5        5.60        7.72      5.40 o
  -7   7   5        3.08        0.66      3.02 o
  -6   7   5       21.77       16.39      5.30 o
  -5   7   5      127.55      136.78      8.26 o
  -4   7   5      195.01      180.41     11.25 o
  -3   7   5       54.22       55.74      6.44 o
  -2   7   5       94.76       86.47      6.07 o
  -1   7   5      368.42      367.53     11.85 o
   0   7   5      752.29      785.02     28.79 o
   1   7   5       30.80       30.89      6.33 o
   2   7   5       70.08       90.94     11.54 o
   3   7   5       89.27       91.44      9.54 o
   4   7   5        1.96        0.06      2.57 o
   5   7   5       20.99       30.99      7.29 o
   6   7   5       27.22       23.79      3.98 o
   7   7   5        3.31        4.13      2.97 o
   8   7   5       27.19       16.86      4.56 o
   9   7   5       84.12       87.63      6.50 o
  10   7   5       96.72      112.35      9.15 o
  11   7   5        0.75       -0.50      3.01 o
 -11   8   5       43.29       35.93     15.19 o
 -10   8   5       13.93        5.45      3.24 o
  -9   8   5       53.24       40.66     12.65 o
  -8   8   5       16.14        5.39      5.09 o
  -7   8   5        7.85        2.68      4.12 o
  -6   8   5       19.64       13.89      5.20 o
  -5   8   5      194.62      212.14     12.06 o
  -4   8   5       38.45       27.49      9.82 o
  -3   8   5       16.61       11.30      4.44 o
  -2   8   5        1.62        2.39      4.41 o
  -1   8   5        2.65        2.70      3.41 o
   0   8   5       35.39       27.41     12.26 o
   1   8   5        0.01        0.97      4.30 o
   2   8   5       94.06       94.39     10.48 o
   3   8   5       17.63       16.82      7.11 o
   4   8   5       32.52       32.09      8.41 o
   5   8   5       19.57       12.96      4.80 o
   6   8   5       41.02       22.78      7.49 o
   7   8   5        5.77        2.16      3.60 o
   8   8   5        1.48       -0.68      5.45 o
  -6   9   5        1.49        0.63      2.94 o
  -5   9   5        0.09       -3.76      4.71 o
  -4   9   5       11.14       10.58      6.96 o
  -3   9   5       12.60       12.98      8.97 o
  -2   9   5        2.65        0.47      4.49 o
  -1   9   5       13.74       17.15      8.11 o
   0   9   5        3.90        4.25      5.88 o
   1   9   5        3.00        2.04      3.49 o
   2   9   5       14.46        4.96      4.54 o
   3   9   5      251.36      309.94     14.90 o
 -20   0   6       12.60       12.05      5.31 o
 -18   0   6       45.74       54.27     12.27 o
 -16   0   6        5.30        7.28      4.48 o
 -14   0   6        8.61        9.65      3.57 o
 -12   0   6      137.56      157.04      4.37 o
 -10   0   6     1803.05     1828.05     16.98 o
  -8   0   6     3015.51     3235.30     31.05 o
  -6   0   6      911.15      815.42      9.85 o
  -4   0   6      571.06      478.45      8.80 o
  -2   0   6    24746.95    25102.04    258.21 o
   0   0   6    62898.66    76317.48   1116.32 o
   2   0   6    14229.46    15102.03    161.79 o
   4   0   6     5993.37     6659.02     66.71 o
   6   0   6        7.38       10.93      2.00 o
   8   0   6      431.83      391.48      7.61 o
  10   0   6      185.60      178.69      9.47 o
  12   0   6       26.87       30.62      7.67 o
  14   0   6       87.32      114.69     10.90 o
  16   0   6        0.61       -0.37      3.31 o
 -21   1   6        0.04       -0.12      2.24 o
 -20   1   6        0.73        0.19      1.19 o
 -19   1   6        0.22        0.53      1.93 o
 -18   1   6      115.39      125.43      6.42 o
 -17   1   6       16.32        9.43      3.84 o
 -16   1   6      102.92      111.37      5.44 o
 -15   1   6       61.53       69.57      5.58 o
 -14   1   6       24.88       20.55      3.88 o
 -13   1   6       94.93       94.59      5.11 o
 -12   1   6      171.83      178.66      4.17 o
 -11   1   6       23.79       27.29      1.84 o
 -10   1   6      301.84      276.12      4.05 o
  -9   1   6     1272.80     1328.52      9.79 o
  -8   1   6     3152.93     3295.71     22.24 o
  -7   1   6     1097.45     1149.59      9.14 o
  -6   1   6      413.51      358.10      4.41 o
  -5   1   6       34.89       25.13      1.23 o
  -4   1   6       10.39        8.74      1.26 o
  -3   1   6        0.44        2.83      1.17 o
  -2   1   6      122.83      121.94      2.74 o
  -1   1   6      772.30      751.93      5.93 o
   0   1   6       56.59       55.52      2.00 o
   1   1   6     4217.63     4267.59     31.78 o
   2   1   6     1679.44     1670.05     11.60 o
   3   1   6      274.58      267.38      3.86 o
   4   1   6      377.70      389.74      4.39 o
   5   1   6      620.33      597.60      5.17 o
   6   1   6        5.68        6.47      1.28 o
   7   1   6      269.77      293.18      3.88 o
   8   1   6        1.08        0.76      1.84 o
   9   1   6       76.71       82.48      5.14 o
  10   1   6      774.77      847.30     14.47 o
  11   1   6       47.99       43.31      4.53 o
  12   1   6       44.98       46.86      4.40 o
  13   1   6       20.46       11.26      3.90 o
  14   1   6        6.18        3.47      2.51 o
  15   1   6       28.79       15.23      5.07 o
  16   1   6        4.99        2.77      1.71 o
  17   1   6        0.01       -0.07      2.68 o
 -21   2   6       36.27       55.57     12.22 o
 -20   2   6        2.54        2.37      2.22 o
 -19   2   6        0.75        0.13      1.55 o
 -18   2   6       31.84       21.48      4.11 o
 -17   2   6       29.00       22.96      5.64 o
 -16   2   6      362.96      365.59     11.95 o
 -15   2   6      249.15      251.63      8.37 o
 -14   2   6      315.86      356.63     10.62 o
 -13   2   6       83.10       83.96      5.25 o
 -12   2   6       82.47       83.26      3.16 o
 -11   2   6       17.83       23.48      2.06 o
 -10   2   6       11.00        5.07      1.53 o
  -9   2   6      647.60      694.69      7.42 o
  -8   2   6      556.66      519.15      5.64 o
  -7   2   6      504.53      544.70      6.41 o
  -6   2   6     1886.06     1977.89     15.46 o
  -5   2   6      857.59      843.67      7.86 o
  -4   2   6      833.70      837.60      7.85 o
  -3   2   6      251.88      217.11      2.21 o
  -2   2   6      125.41      114.24      1.92 o
  -1   2   6        1.76        2.04      0.85 o
   0   2   6      313.82      325.42      3.26 o
   1   2   6      453.17      455.14      3.96 o
   2   2   6      181.12      177.03      2.73 o
   3   2   6       22.24       26.56      1.61 o
   4   2   6       86.45      102.33      3.27 o
   5   2   6      118.79      129.54      3.10 o
   6   2   6       18.07       18.03      1.83 o
   7   2   6      812.74      880.35     10.38 o
   8   2   6      228.63      239.06      6.05 o
   9   2   6      130.22      138.68      6.91 o
  10   2   6       15.67       18.94      4.59 o
  11   2   6        1.48        1.89      2.73 o
  12   2   6      362.26      386.18     10.92 o
  13   2   6       28.67       25.60      8.40 o
  14   2   6        0.04        3.02      2.87 o
  15   2   6       37.29       27.23      8.27 o
  16   2   6       94.26      106.00     10.60 o
 -20   3   6       23.62        4.70      2.60 o
 -19   3   6        2.40        0.55      2.27 o
 -18   3   6        5.72       10.50      3.42 o
 -17   3   6       10.21        7.38      3.28 o
 -16   3   6      122.55      125.70      7.28 o
 -15   3   6       14.33       11.01      3.77 o
 -14   3   6        0.08        0.14      1.61 o
 -13   3   6        8.77        7.71      3.15 o
 -12   3   6        5.00        5.07      2.41 o
 -11   3   6       17.66       21.20      2.82 o
 -10   3   6       45.15       45.81      3.05 o
  -9   3   6      156.15      126.24      3.37 o
  -8   3   6       27.71       22.11      1.93 o
  -7   3   6      944.05      986.07      8.69 o
  -6   3   6      121.75      135.71      3.13 o
  -5   3   6     2438.20     2566.42     20.65 o
  -4   3   6      878.19      883.76     11.06 o
  -3   3   6     1178.51     1192.73     10.76 o
  -2   3   6     1670.09     1690.45     14.65 o
  -1   3   6     1275.32     1240.06     12.44 o
   0   3   6       10.48        9.05      1.33 o
   1   3   6      156.78      148.26      2.68 o
   2   3   6       17.99       17.21      1.89 o
   3   3   6       42.56       41.41      2.65 o
   4   3   6       94.21      111.36      3.59 o
   5   3   6       63.34       74.08      3.20 o
   6   3   6     1021.42     1064.58     13.67 o
   7   3   6      285.23      304.63      7.86 o
   8   3   6      287.56      288.81      8.52 o
   9   3   6       11.78       16.75      3.51 o
  10   3   6       25.88       29.36      4.98 o
  11   3   6       70.44       66.87      6.19 o
  12   3   6      257.64      281.99      9.37 o
  13   3   6        0.28       -1.04      3.25 o
  14   3   6       22.02       20.15      5.15 o
  15   3   6       24.22       13.15      5.34 o
  16   3   6        5.68        4.21      3.25 o
 -19   4   6        8.46        4.47      3.07 o
 -18   4   6        2.41        0.59      2.20 o
 -17   4   6        0.02        0.75      1.96 o
 -16   4   6        0.00        3.08      3.21 o
 -15   4   6       57.42       61.39      5.25 o
 -14   4   6       70.40       82.06      5.81 o
 -13   4   6      210.87      226.66      8.29 o
 -12   4   6       29.55       33.85      4.91 o
 -11   4   6      189.50      181.13      7.72 o
 -10   4   6        0.08       -2.27      2.93 o
  -9   4   6       30.49       21.61      3.08 o
  -8   4   6       30.68       29.74      2.77 o
  -7   4   6      258.47      262.16      4.74 o
  -6   4   6       27.86       24.50      1.95 o
  -5   4   6      248.54      242.64      4.06 o
  -4   4   6      938.34     1002.17      9.32 o
  -3   4   6      462.30      524.00      6.99 o
  -2   4   6        1.62        0.54      1.10 o
  -1   4   6       12.15       14.12      1.47 o
   0   4   6       49.08       49.97      2.12 o
   1   4   6      104.79       99.86      3.04 o
   2   4   6      211.22      209.51      3.80 o
   3   4   6      536.35      540.13      8.08 o
   4   4   6     1043.85     1083.57     13.07 o
   5   4   6        1.79        3.81      2.32 o
   6   4   6      248.25      279.27      7.16 o
   7   4   6       20.67       25.76      3.56 o
   8   4   6        9.36       11.05      3.61 o
   9   4   6        1.33        0.85      2.84 o
  10   4   6      192.24      189.73      8.65 o
  11   4   6       46.05       34.56      8.66 o
  12   4   6       29.53       29.41      7.50 o
  13   4   6      127.98      154.39      8.34 o
  14   4   6       52.65       33.18      8.97 o
  15   4   6        0.13        0.25      2.27 o
 -18   5   6       25.71       14.89      6.47 o
 -17   5   6       16.72        6.86      2.96 o
 -16   5   6        2.97        0.94      1.92 o
 -15   5   6      116.34      117.13      5.75 o
 -14   5   6       42.73       27.63      4.31 o
 -13   5   6      247.27      244.23      8.37 o
 -12   5   6       15.19        9.27      3.71 o
 -11   5   6       28.08       27.39      4.26 o
 -10   5   6       35.95       36.22      5.28 o
  -9   5   6       57.67       67.24      6.22 o
  -8   5   6      266.82      262.44      8.93 o
  -7   5   6       55.09       66.29      6.06 o
  -6   5   6        0.11       -2.43      3.29 o
  -5   5   6       28.68       33.04      3.50 o
  -4   5   6     1065.57     1093.40     13.36 o
  -3   5   6      216.94      214.37      5.58 o
  -2   5   6       85.93       98.25      3.31 o
  -1   5   6        0.00       -1.26      1.26 o
   0   5   6       68.04       58.76      2.90 o
   1   5   6        0.17        1.22      1.87 o
   2   5   6       59.56       54.40      3.78 o
   3   5   6       22.90       23.13      3.51 o
   4   5   6       18.60       15.64      3.27 o
   5   5   6       44.73       42.67      5.23 o
   6   5   6       28.60       26.52      4.28 o
   7   5   6        7.63        8.21      3.32 o
   8   5   6        7.27        8.76      3.42 o
   9   5   6        6.85        6.63      3.58 o
  10   5   6       52.30       46.96      7.29 o
  11   5   6       36.61       23.60      6.74 o
  12   5   6        2.10        2.10      3.34 o
  13   5   6      132.07      152.49      7.75 o
  14   5   6       14.68        6.59      3.89 o
 -16   6   6        6.92        4.31      2.89 o
 -15   6   6      118.13      178.80      8.46 o
 -14   6   6       63.72       78.71      8.09 o
 -13   6   6        2.23        4.34      3.43 o
 -12   6   6       67.89       55.04      6.37 o
 -11   6   6       15.99       16.41      4.89 o
 -10   6   6       15.81        8.65      5.26 o
  -9   6   6        6.80        8.27      4.16 o
  -8   6   6       26.64       50.51      8.92 o
  -7   6   6       52.45       52.50      5.73 o
  -6   6   6        7.03        5.54      3.70 o
  -5   6   6       61.93       62.78      6.14 o
  -4   6   6      165.97      163.33      7.21 o
  -3   6   6      791.60      830.45     15.05 o
  -2   6   6     1455.16     1456.32     26.09 o
  -1   6   6       37.11       34.11      4.49 o
   0   6   6      459.65      467.59     11.42 o
   1   6   6        2.33       -0.75      2.92 o
   2   6   6      461.62      474.17     10.48 o
   3   6   6      211.37      221.43      7.50 o
   4   6   6        9.37        8.41      3.58 o
   5   6   6      224.21      238.33     10.67 o
   6   6   6       24.56       22.20      4.55 o
   7   6   6      189.80      225.58      8.44 o
   8   6   6       64.65       58.70      6.59 o
   9   6   6       31.50       19.71      5.51 o
  10   6   6       31.10       23.19      5.63 o
  11   6   6        2.10        2.37      2.19 o
  12   6   6        6.97        4.28      3.64 o
 -14   7   6       11.32        3.78      3.93 o
 -13   7   6        0.41        2.01      2.95 o
 -12   7   6        6.28        5.35      3.97 o
 -11   7   6        6.36        5.04      4.51 o
 -10   7   6       44.44       65.33      7.48 o
  -9   7   6        5.14        2.73      3.70 o
  -8   7   6       32.71       39.03      8.67 o
  -7   7   6       86.69       75.72      7.93 o
  -6   7   6      113.10      111.41     11.66 o
  -5   7   6       65.49       67.89      8.42 o
  -4   7   6        0.67        0.99      3.13 o
  -3   7   6      147.32      135.18      7.75 o
  -2   7   6      111.93      114.30      7.59 o
  -1   7   6       26.29       28.84      6.36 o
   0   7   6      641.69      656.54     24.05 o
   1   7   6       60.21       66.30     16.20 o
   2   7   6        7.28       10.79      4.81 o
   3   7   6      307.70      318.17     20.15 o
   4   7   6       74.87       76.74      6.69 o
   5   7   6      481.20      553.07     14.10 o
   6   7   6        2.00       -2.33      3.08 o
   7   7   6       85.97       92.05      6.77 o
   8   7   6       13.28        2.97      3.01 o
   9   7   6      100.10      105.21      7.07 o
  10   7   6       11.82        2.21      3.69 o
 -11   8   6        5.53        2.46      3.09 o
 -10   8   6      119.08      141.05     12.79 o
  -9   8   6       50.48       28.46      8.70 o
  -8   8   6        6.32        4.79      3.23 o
  -7   8   6       27.35       14.85      5.30 o
  -6   8   6        1.40        1.67      3.46 o
  -5   8   6        0.42       -3.74      5.20 o
  -4   8   6        1.17        3.12      3.68 o
  -3   8   6        3.77        1.76      3.15 o
  -2   8   6       17.12       17.02      4.86 o
  -1   8   6       18.94       20.00      5.39 o
   0   8   6        0.01       -2.03      3.37 o
   1   8   6       49.03       67.41     10.80 o
   2   8   6       57.75       58.94      9.41 o
   3   8   6       16.29       17.73      8.16 o
   4   8   6       65.50       79.38     10.36 o
   5   8   6        1.75        0.68      2.21 o
   6   8   6        0.49        0.86      1.90 o
   7   8   6        0.84        1.86      4.98 o
  -6   9   6       22.85       18.84      7.68 o
  -5   9   6        1.98        2.15      5.22 o
  -4   9   6        1.44        4.29      6.15 o
  -3   9   6        0.19        2.85      7.20 o
  -2   9   6        0.48        2.88      5.96 o
  -1   9   6       19.57       19.92      8.48 o
   0   9   6       45.28       12.65     11.78 o
   1   9   6       19.29        5.61      6.89 o
   2   9   6       47.91       12.19     12.46 o
 -21   0   7       23.54        9.39      4.62 o
 -19   0   7        8.77       13.88      6.67 o
 -17   0   7       54.01       79.15      8.41 o
 -15   0   7       27.74       24.57      7.35 o
 -13   0   7        0.10       -0.17      1.58 o
 -11   0   7       36.28       22.18      2.00 o
  -9   0   7     1358.39     1440.94     15.27 o
  -7   0   7       88.39       81.40      3.44 o
  -5   0   7     1263.63     1244.32     18.04 o
  -3   0   7       21.44       20.21      1.61 o
  -1   0   7     1487.01     1431.44     16.58 o
   1   0   7      962.87      925.40     10.53 o
   3   0   7      261.81      222.58      5.67 o
   5   0   7      285.14      328.43      7.77 o
   7   0   7      350.75      400.67      7.77 o
   9   0   7      477.02      523.77     14.59 o
  11   0   7      236.90      269.00     13.09 o
  13   0   7        2.75        1.88      4.10 o
  15   0   7        5.12        3.72      3.47 o
 -21   1   7        0.44        1.24      2.42 o
 -20   1   7        3.53        3.63      2.62 o
 -19   1   7        6.94        3.27      3.05 o
 -18   1   7      139.42      143.27      8.26 o
 -17   1   7       19.45       16.05      3.32 o
 -16   1   7       22.13       13.00      3.21 o
 -15   1   7       15.17        6.96      2.93 o
 -14   1   7       18.96       23.33      3.87 o
 -13   1   7        5.89       10.58      3.26 o
 -12   1   7       13.16       13.80      2.04 o
 -11   1   7      125.63      123.63      2.96 o
 -10   1   7       17.56       21.95      1.46 o
  -9   1   7      792.76      852.28      7.17 o
  -8   1   7     2197.05     2366.44     17.38 o
  -7   1   7       24.80       38.74      2.15 o
  -6   1   7       13.11       10.22      1.05 o
  -5   1   7      245.07      236.17      3.27 o
  -4   1   7      397.12      352.09      4.06 o
  -3   1   7     2000.09     1976.77     16.29 o
  -2   1   7     4176.72     4274.45     32.19 o
  -1   1   7        6.09        1.71      0.76 o
   0   1   7      389.65      371.44      4.28 o
   1   1   7     1373.55     1429.11     10.70 o
   2   1   7      148.60      137.01      2.87 o
   3   1   7      843.56      904.63      7.86 o
   4   1   7      110.98       96.66      2.47 o
   5   1   7       86.13       85.10      2.42 o
   6   1   7       90.92       95.44      2.56 o
   7   1   7       80.64       80.76      4.46 o
   8   1   7       25.81       27.05      3.75 o
   9   1   7       34.35       37.80      4.55 o
  10   1   7      120.49      118.13      6.04 o
  11   1   7        9.53        6.65      3.02 o
  12   1   7      162.25      167.06      6.26 o
  13   1   7       15.40        5.28      2.55 o
  14   1   7        8.60        3.30      2.62 o
  15   1   7        2.30        2.40      2.33 o
  16   1   7       75.31      107.18      8.56 o
 -21   2   7       23.56        5.17      3.58 o
 -20   2   7       13.56        2.33      1.93 o
 -19   2   7       29.48       19.35      4.97 o
 -18   2   7       72.21       68.20      6.29 o
 -17   2   7       98.52      100.62      6.10 o
 -16   2   7      221.36      216.49      7.48 o
 -15   2   7      207.02      224.76      8.44 o
 -14   2   7      609.42      646.45     14.69 o
 -13   2   7      114.50      111.02      5.16 o
 -12   2   7      352.15      309.60      5.85 o
 -11   2   7      210.42      205.66      4.18 o
 -10   2   7      923.26      978.46     10.02 o
  -9   2   7      803.33      921.04      8.73 o
  -8   2   7      238.41      240.69      4.10 o
  -7   2   7      353.94      318.49      4.89 o
  -6   2   7       96.78       77.64      3.09 o
  -5   2   7      838.62      796.25      8.23 o
  -4   2   7        1.90        3.21      1.09 o
  -3   2   7        8.32        8.02      1.20 o
  -2   2   7      276.16      236.08      2.83 o
  -1   2   7      113.18      112.20      2.15 o
   0   2   7        0.84        3.34      0.57 o
   1   2   7      351.02      363.91      3.47 o
   2   2   7     1348.51     1364.01      9.53 o
   3   2   7        2.74        0.55      0.82 o
   4   2   7        1.09        2.52      1.33 o
   5   2   7      310.50      265.23      5.71 o
   6   2   7     1233.82     1270.10     16.82 o
   7   2   7       82.31       88.16      4.62 o
   8   2   7        0.38       -0.13      2.09 o
   9   2   7       10.14       10.55      3.83 o
  10   2   7       98.02       86.24      6.26 o
  11   2   7       34.45       40.87      4.78 o
  12   2   7       38.20       29.22      7.83 o
  13   2   7       80.74       93.98      7.01 o
  14   2   7       14.00        8.50      4.14 o
  15   2   7       33.02       38.00      7.74 o
  16   2   7       10.85        6.00      5.30 o
 -20   3   7        4.12        1.21      1.78 o
 -19   3   7        3.62        1.62      2.31 o
 -18   3   7        0.04        0.81      2.49 o
 -17   3   7       55.11       59.50      6.43 o
 -16   3   7        5.01        8.56      3.60 o
 -15   3   7      260.12      260.46      9.31 o
 -14   3   7       98.73       93.17      7.25 o
 -13   3   7      208.77      203.00      7.32 o
 -12   3   7      746.76      737.73     15.06 o
 -11   3   7      165.14      168.73      5.78 o
 -10   3   7      312.37      257.50      5.45 o
  -9   3   7       87.96       78.05      2.95 o
  -8   3   7      171.32      159.37      3.44 o
  -7   3   7      415.95      384.32      5.43 o
  -6   3   7       64.46       57.90      2.60 o
  -5   3   7      798.68      847.17     11.03 o
  -4   3   7      863.87      934.17      9.04 o
  -3   3   7     1819.13     1919.76     15.57 o
  -2   3   7      177.87      183.14      2.68 o
  -1   3   7       13.23       11.82      1.10 o
   0   3   7      768.85      732.26      7.16 o
   1   3   7       81.45       82.58      2.83 o
   2   3   7       30.42       26.75      2.09 o
   3   3   7       45.77       49.67      2.56 o
   4   3   7      199.68      192.67      4.26 o
   5   3   7       63.01       64.09      3.24 o
   6   3   7       21.17       22.02      3.83 o
   7   3   7       38.79       53.68      4.75 o
   8   3   7       17.30       13.73      3.60 o
   9   3   7      176.12      179.33      6.72 o
  10   3   7        2.21        3.94      3.35 o
  11   3   7       24.79       14.53      4.18 o
  12   3   7       72.72       74.51      6.18 o
  13   3   7       23.51       30.33      5.71 o
  14   3   7        1.84        1.97      3.17 o
  15   3   7       29.32       13.81      5.26 o
 -19   4   7       63.90       92.07      8.45 o
 -18   4   7       13.55        4.80      2.93 o
 -17   4   7       11.80        6.97      3.71 o
 -16   4   7       15.72       13.90      4.01 o
 -15   4   7       17.20       17.28      3.81 o
 -14   4   7       88.14      106.13      6.60 o
 -13   4   7        0.15        1.38      2.69 o
 -12   4   7      740.72      835.27     17.26 o
 -11   4   7      272.17      279.07      8.96 o
 -10   4   7      529.73      495.70     15.46 o
  -9   4   7      959.35      955.81     17.17 o
  -8   4   7       23.93       18.80      2.47 o
  -7   4   7      189.63      209.29      4.71 o
  -6   4   7      313.23      279.31      4.66 o
  -5   4   7       18.10       27.24      2.13 o
  -4   4   7      212.08      207.52      4.40 o
  -3   4   7       82.33      101.20      3.53 o
  -2   4   7      113.23      115.03      3.39 o
  -1   4   7      297.35      293.98      4.69 o
   0   4   7       27.43       24.99      2.43 o
   1   4   7        0.79        0.69      1.25 o
   2   4   7       38.58       38.37      2.45 o
   3   4   7      151.54      141.62      4.06 o
   4   4   7       71.56       70.56      4.50 o
   5   4   7       59.07       58.46      4.18 o
   6   4   7       19.82       19.61      3.52 o
   7   4   7      399.97      412.97     10.35 o
   8   4   7        4.90        7.53      2.92 o
   9   4   7       72.66       65.40      5.56 o
  10   4   7        3.77        2.10      3.01 o
  11   4   7       17.83       16.23      4.69 o
  12   4   7       17.20       13.17      4.77 o
  13   4   7      135.99      170.52      8.27 o
  14   4   7        0.60       -0.60      2.43 o
 -18   5   7       19.87        9.10      4.49 o
 -17   5   7        3.04       -0.51      1.82 o
 -16   5   7       29.14       26.80      4.36 o
 -15   5   7       29.29       31.79      4.07 o
 -14   5   7        6.07        3.89      2.93 o
 -13   5   7       69.32       73.86      6.61 o
 -12   5   7      130.03      138.03      6.51 o
 -11   5   7       60.24       65.46      6.08 o
 -10   5   7      156.10      144.24      7.63 o
  -9   5   7       68.58       73.49      6.11 o
  -8   5   7       36.83       36.71      4.88 o
  -7   5   7       66.85       77.11      6.71 o
  -6   5   7       75.69       85.59      6.67 o
  -5   5   7      768.30      787.71     13.03 o
  -4   5   7       33.75       33.55      4.21 o
  -3   5   7       83.26       73.04      3.82 o
  -2   5   7      383.18      389.42      7.64 o
  -1   5   7       63.64       70.54      4.34 o
   0   5   7       15.50       13.00      2.74 o
   1   5   7      102.11       92.72      4.91 o
   2   5   7       41.38       37.37      4.20 o
   3   5   7       22.51       29.49      4.00 o
   4   5   7       36.26       40.44      4.63 o
   5   5   7        1.40        1.76      2.23 o
   6   5   7      260.19      266.14      7.96 o
   7   5   7       29.73       25.89      4.48 o
   8   5   7       23.75       25.95      4.56 o
   9   5   7       14.12        6.81      3.30 o
  10   5   7       41.08       37.90      6.00 o
  11   5   7       37.84       21.24      7.10 o
  12   5   7        2.06        0.68      2.42 o
  13   5   7       15.31        8.10      4.22 o
 -16   6   7        7.57        1.88      1.99 o
 -15   6   7       31.45       12.82      5.66 o
 -14   6   7        2.27        0.68      2.52 o
 -13   6   7        0.96        3.47      2.71 o
 -12   6   7       15.78       15.39      3.78 o
 -11   6   7        1.37       -1.79      3.34 o
 -10   6   7        9.87        2.69      3.39 o
  -9   6   7       32.22       22.22      4.89 o
  -8   6   7       89.31       69.98      6.43 o
  -7   6   7      121.16      122.46      8.26 o
  -6   6   7      138.05      127.66      7.60 o
  -5   6   7       65.22       61.29      6.74 o
  -4   6   7       18.14       13.21      3.62 o
  -3   6   7       38.33       35.80      4.58 o
  -2   6   7      108.78      108.27      6.64 o
  -1   6   7      332.41      329.94      8.71 o
   0   6   7       33.02       42.21      4.92 o
   1   6   7        0.80        0.54      2.16 o
   2   6   7        0.86       -0.30      1.79 o
   3   6   7       49.12       43.00      4.21 o
   4   6   7      216.51      215.02      8.52 o
   5   6   7        0.84       -1.33      3.16 o
   6   6   7       20.24       23.64      4.78 o
   7   6   7       50.47       47.64      6.09 o
   8   6   7        0.46        0.00      2.04 o
   9   6   7       94.99      103.21      8.93 o
  10   6   7       27.79        8.87      3.95 o
  11   6   7        2.52        0.23      1.84 o
 -14   7   7        8.53        0.80      2.51 o
 -13   7   7        0.13        0.81      2.93 o
 -12   7   7        5.95        3.19      4.10 o
 -11   7   7       17.53       17.12      5.14 o
 -10   7   7        7.48        6.59      4.67 o
  -9   7   7        1.67        2.24      3.75 o
  -8   7   7       60.15       58.94      6.80 o
  -7   7   7      112.46       95.39     21.18 o
  -6   7   7       22.34       22.98      5.51 o
  -5   7   7      117.00       95.42     11.70 o
  -4   7   7       10.21       11.64      4.13 o
  -3   7   7        2.05        2.69      2.87 o
  -2   7   7       16.81       15.13      3.96 o
  -1   7   7      212.98      206.63     16.79 o
   0   7   7       28.64       21.83      7.13 o
   1   7   7       80.92       98.13      7.16 o
   2   7   7       20.01       14.81      4.54 o
   3   7   7      154.94      179.77      8.82 o
   4   7   7       14.09       11.00      3.76 o
   5   7   7      199.68      235.58      8.37 o
   6   7   7       11.87       11.44      4.28 o
   7   7   7       32.11       31.16      6.99 o
   8   7   7       16.33        4.89      3.15 o
   9   7   7        0.01       -0.67      2.85 o
 -11   8   7        8.29        1.57      2.13 o
 -10   8   7       17.58       10.93      4.23 o
  -9   8   7        1.03        0.10      1.94 o
  -8   8   7        2.37        3.83      3.15 o
  -7   8   7        6.23        3.16      3.01 o
  -6   8   7       18.32       27.58      7.28 o
  -5   8   7       10.84        6.97      4.54 o
  -4   8   7       54.80       70.93      7.41 o
  -3   8   7        2.74        3.33      4.22 o
  -2   8   7        3.51        3.84      4.00 o
  -1   8   7        0.14        0.81      3.57 o
   0   8   7        4.91        4.71      3.92 o
   1   8   7        6.96        5.65      5.65 o
   2   8   7        0.11        4.30      6.23 o
   3   8   7       57.29       70.10      9.95 o
   4   8   7       16.50       10.56      6.45 o
   5   8   7        2.27        1.02      5.09 o
   6   8   7        0.00       -0.70      4.26 o
  -5   9   7        0.85        0.94      4.68 o
  -4   9   7        5.64        1.57      5.25 o
  -3   9   7        2.97       -1.19      5.12 o
  -2   9   7       50.10       73.43     11.36 o
  -1   9   7        4.50        2.29      5.49 o
   0   9   7       66.22       80.84     14.27 o
 -20   0   8       33.20        8.27      5.04 o
 -18   0   8        1.44        0.14      2.73 o
 -16   0   8      116.15      149.80     10.56 o
 -14   0   8       42.95       25.13      7.09 o
 -12   0   8       47.21       45.50      3.84 o
 -10   0   8      293.56      341.91      5.61 o
  -8   0   8     1514.17     1533.41     20.68 o
  -6   0   8       13.25       16.37      1.87 o
  -4   0   8      394.25      354.49      5.08 o
  -2   0   8     4735.23     4950.98     50.31 o
   0   0   8     8533.61     9300.68     98.70 o
   2   0   8      210.16      185.98      4.64 o
   4   0   8     1034.78     1051.97     13.38 o
   6   0   8       16.89       18.14      2.48 o
   8   0   8      715.22      812.35     16.48 o
  10   0   8        3.45        0.45      3.77 o
  12   0   8      135.72      127.64      9.96 o
  14   0   8        4.40        0.59      2.82 o
 -21   1   8        0.04       -0.37      1.73 o
 -20   1   8        3.38        2.84      2.74 o
 -19   1   8       24.35       27.56      6.63 o
 -18   1   8        3.81        4.20      3.47 o
 -17   1   8      254.48      272.73      8.96 o
 -16   1   8        8.01        5.35      3.01 o
 -15   1   8       79.61       72.57      6.18 o
 -14   1   8       34.87       23.05      4.07 o
 -13   1   8       62.33       60.95      5.53 o
 -12   1   8      180.81      190.11      4.44 o
 -11   1   8      509.68      600.73      6.88 o
 -10   1   8        9.99        6.10      1.34 o
  -9   1   8      100.40      121.38      2.53 o
  -8   1   8      429.85      419.61      5.02 o
  -7   1   8       10.09       10.49      1.54 o
  -6   1   8       56.23       47.03      1.74 o
  -5   1   8       58.03       55.97      2.22 o
  -4   1   8      277.69      244.97      3.85 o
  -3   1   8     1155.99     1241.78      9.91 o
  -2   1   8     6521.18     7123.08     58.28 o
  -1   1   8      661.29      662.58      5.17 o
   0   1   8      381.70      388.51      4.81 o
   1   1   8     2465.95     2534.00     18.28 o
   2   1   8       26.17       28.60      1.54 o
   3   1   8     1397.94     1489.25     11.39 o
   4   1   8      236.00      238.33      3.63 o
   5   1   8      258.41      263.06      3.93 o
   6   1   8       31.07       21.69      2.14 o
   7   1   8       74.08       80.12      4.50 o
   8   1   8      237.60      268.49      7.74 o
   9   1   8       18.27       21.77      4.26 o
  10   1   8       72.09       80.90      5.22 o
  11   1   8        4.09        4.25      2.94 o
  12   1   8      131.40      132.42      6.52 o
  13   1   8       39.47        9.19      4.50 o
  14   1   8       33.90        6.90      3.51 o
  15   1   8       46.22       58.91      8.18 o
 -21   2   8       28.84        0.18      2.88 o
 -20   2   8        1.42       -0.08      1.45 o
 -19   2   8        9.81        7.82      2.96 o
 -18   2   8        4.09        3.37      2.76 o
 -17   2   8        0.01        0.25      2.07 o
 -16   2   8       90.34       81.83      5.84 o
 -15   2   8      534.71      515.55     19.27 o
 -14   2   8       25.47       17.69      3.70 o
 -13   2   8        3.21        2.95      2.22 o
 -12   2   8        1.07        1.10      1.58 o
 -11   2   8        6.94        5.35      1.67 o
 -10   2   8      280.31      299.09      4.91 o
  -9   2   8       47.34       52.41      2.39 o
  -8   2   8       45.86       32.17      2.16 o
  -7   2   8      894.86      864.92      8.49 o
  -6   2   8      271.68      256.85      4.32 o
  -5   2   8      219.87      228.71      3.05 o
  -4   2   8       14.09       10.10      0.97 o
  -3   2   8        4.55        6.59      1.15 o
  -2   2   8       78.80       87.89      2.42 o
  -1   2   8     1564.00     1586.23     12.90 o
   0   2   8      260.57      233.64      3.13 o
   1   2   8      104.05      118.91      2.62 o
   2   2   8        9.25        7.57      1.26 o
   3   2   8       60.35       60.12      2.33 o
   4   2   8      155.97      150.35      4.23 o
   5   2   8        9.54        9.51      2.46 o
   6   2   8        2.01        5.20      3.03 o
   7   2   8      215.72      200.16      7.40 o
   8   2   8        9.86        8.59      3.90 o
   9   2   8       25.01       29.78      4.60 o
  10   2   8      285.77      267.55      9.24 o
  11   2   8      134.01      133.77      6.78 o
  12   2   8        0.03        2.90      2.76 o
  13   2   8      108.06      131.99      7.26 o
  14   2   8       57.90       56.69      6.89 o
  15   2   8        0.14       -0.92      2.80 o
 -20   3   8        0.04        0.46      1.63 o
 -19   3   8        0.99        0.31      1.83 o
 -18   3   8       48.28       49.80      5.66 o
 -17   3   8        7.60        6.38      3.26 o
 -16   3   8       31.37       30.92      4.53 o
 -15   3   8       19.72       13.44      3.55 o
 -14   3   8        1.10        1.52      2.05 o
 -13   3   8      102.98       96.56      5.63 o
 -12   3   8       26.96       29.05      3.99 o
 -11   3   8      243.78      222.40      5.59 o
 -10   3   8       90.84       95.59      3.80 o
  -9   3   8        0.83        0.60      1.30 o
  -8   3   8     1670.33     1681.26     15.45 o
  -7   3   8       58.18       54.42      2.58 o
  -6   3   8      111.19       95.22      3.19 o
  -5   3   8        0.65        4.03      1.52 o
  -4   3   8      456.88      486.56      6.47 o
  -3   3   8     2758.41     2992.49     25.38 o
  -2   3   8     1498.39     1496.43     15.29 o
  -1   3   8        0.48        1.46      1.01 o
   0   3   8      109.27       91.08      2.79 o
   1   3   8       23.89       27.65      1.94 o
   2   3   8      227.62      254.04      3.78 o
   3   3   8      137.80      156.69      3.43 o
   4   3   8       69.15       65.74      2.95 o
   5   3   8      396.68      423.39      9.92 o
   6   3   8        7.87        6.68      3.02 o
   7   3   8      436.68      472.98     11.45 o
   8   3   8      360.89      350.47      9.48 o
   9   3   8       18.64       25.04      4.29 o
  10   3   8       45.81       30.21      6.72 o
  11   3   8      121.59      134.32      7.88 o
  12   3   8        0.68        1.34      2.73 o
  13   3   8       63.51       75.79      6.95 o
  14   3   8        3.23        0.73      2.26 o
 -19   4   8        1.83       -0.06      1.25 o
 -18   4   8        0.69        2.42      2.67 o
 -17   4   8       29.24       25.66      5.13 o
 -16   4   8       18.81       29.58      4.26 o
 -15   4   8        0.78        2.99      2.61 o
 -14   4   8       47.27       53.54      5.01 o
 -13   4   8       25.47       33.42      4.58 o
 -12   4   8       91.87       99.41      6.31 o
 -11   4   8       14.92       14.18      3.32 o
 -10   4   8        9.87        8.20      2.86 o
  -9   4   8      430.38      422.85     11.42 o
  -8   4   8      138.55      144.32      6.49 o
  -7   4   8        0.92        1.97      1.35 o
  -6   4   8        0.46        1.83      1.48 o
  -5   4   8       34.47       43.01      2.47 o
  -4   4   8       97.08      106.54      3.63 o
  -3   4   8     1025.34     1068.17     11.27 o
  -2   4   8       74.46       76.37      3.56 o
  -1   4   8      646.19      637.07      7.86 o
   0   4   8      127.78      131.92      4.23 o
   1   4   8       82.94       78.82      3.69 o
   2   4   8       45.53       50.27      4.69 o
   3   4   8        2.22        2.73      1.92 o
   4   4   8        5.58        9.84      3.29 o
   5   4   8       41.87       42.56      4.31 o
   6   4   8       89.63       83.47      5.54 o
   7   4   8       32.44       25.96      4.05 o
   8   4   8      146.74      140.84      6.32 o
   9   4   8        4.12        5.06      2.88 o
  10   4   8       14.58       11.70      4.39 o
  11   4   8      116.26      137.99      7.81 o
  12   4   8       19.15       15.62      5.00 o
  13   4   8       18.01        4.13      3.23 o
 -18   5   8        1.07       -0.09      2.07 o
 -17   5   8        0.05        0.52      1.58 o
 -16   5   8       19.91       15.27      4.40 o
 -15   5   8       82.22       98.50      5.49 o
 -14   5   8       47.85       55.11      6.21 o
 -13   5   8       83.67       96.40      7.51 o
 -12   5   8       81.72      102.05      6.84 o
 -11   5   8       10.08       16.65      4.69 o
 -10   5   8        0.04        1.97      2.96 o
  -9   5   8        3.07        3.08      3.05 o
  -8   5   8       75.60       72.78      6.96 o
  -7   5   8        7.62        6.99      3.20 o
  -6   5   8      664.31      679.45     12.42 o
  -5   5   8       62.54       58.82      4.64 o
  -4   5   8       92.37       90.38      5.50 o
  -3   5   8        1.01        2.53      2.27 o
  -2   5   8      255.74      258.79      7.20 o
  -1   5   8        4.24        1.26      2.34 o
   0   5   8        0.12       -0.79      2.15 o
   1   5   8       31.63       30.17      3.91 o
   2   5   8        1.60        1.82      2.50 o
   3   5   8        4.09        6.09      3.11 o
   4   5   8        1.34       -1.08      2.57 o
   5   5   8       29.65       40.64      4.86 o
   6   5   8       56.65       56.73      6.53 o
   7   5   8        0.51       -2.48      3.85 o
   8   5   8       37.77       41.72      6.98 o
   9   5   8        0.49       -0.92      1.99 o
  10   5   8        0.14        1.70      2.56 o
  11   5   8       12.47        5.03      3.04 o
  12   5   8        3.00        1.06      3.03 o
 -16   6   8        0.22       -0.01      1.59 o
 -15   6   8        8.81        3.52      2.80 o
 -14   6   8       24.44       24.49      3.92 o
 -13   6   8        6.14        4.90      3.29 o
 -12   6   8        1.24        0.81      2.70 o
 -11   6   8       84.14       78.39      8.40 o
 -10   6   8       66.54       72.04      8.74 o
  -9   6   8       87.35       79.40      7.50 o
  -8   6   8      111.01      110.90     16.45 o
  -7   6   8      293.12      291.28     12.52 o
  -6   6   8       37.23       33.35      5.94 o
  -5   6   8       20.40       19.26      3.95 o
  -4   6   8      330.94      292.07     10.13 o
  -3   6   8      150.08      147.54      7.66 o
  -2   6   8      144.16      131.85      6.24 o
  -1   6   8      879.94      934.57     18.31 o
   0   6   8       90.58       92.85      5.35 o
   1   6   8        3.12        3.36      2.67 o
   2   6   8       10.66        6.28      2.74 o
   3   6   8      250.83      267.99      8.32 o
   4   6   8       27.52       33.09      4.39 o
   5   6   8       36.20       47.12      5.37 o
   6   6   8       83.44      100.42      9.83 o
   7   6   8        9.94       10.56      5.04 o
   8   6   8      141.05      156.15      9.65 o
   9   6   8       14.95        4.34      3.60 o
  10   6   8        0.26       -0.08      2.04 o
  11   6   8       53.01       61.39      8.04 o
 -14   7   8        9.32        4.15      3.13 o
 -13   7   8        5.42        2.59      3.67 o
 -12   7   8        3.12        0.18      2.60 o
 -11   7   8        4.48        6.73      4.33 o
 -10   7   8       27.68       37.38      6.00 o
  -9   7   8       27.55       28.92      5.67 o
  -8   7   8       10.59       11.39      4.65 o
  -7   7   8      213.27      230.57     11.49 o
  -6   7   8       46.45       45.76      4.98 o
  -5   7   8       64.57       72.30      6.06 o
  -4   7   8      258.36      252.97     12.12 o
  -3   7   8       13.20       15.09      4.17 o
  -2   7   8        0.03        0.99      2.71 o
  -1   7   8      468.86      490.59     18.11 o
   0   7   8        8.20        9.54      5.00 o
   1   7   8     1063.56     1226.15     30.42 o
   2   7   8       10.37       11.26      3.69 o
   3   7   8      174.50      204.41      9.31 o
   4   7   8       98.71      107.05      5.75 o
   5   7   8       15.63       10.60      3.33 o
   6   7   8        0.23       -0.30      2.09 o
   7   7   8       48.06       38.12      9.37 o
   8   7   8       64.39       69.30      6.93 o
 -11   8   8       27.29       25.99      5.71 o
 -10   8   8        4.43        1.95      2.97 o
  -9   8   8       17.63        7.79      4.14 o
  -8   8   8       25.48       11.67      4.35 o
  -7   8   8       34.23       23.76      4.70 o
  -6   8   8       51.29       32.68      5.60 o
  -5   8   8        5.24        2.48      5.69 o
  -4   8   8        0.50        3.21      3.76 o
  -3   8   8        8.52       10.31      4.49 o
  -2   8   8        8.82       10.03      5.05 o
  -1   8   8        2.51        0.62      3.14 o
   0   8   8       91.97      111.97     10.78 o
   1   8   8        0.12        5.31      5.54 o
   2   8   8       20.05       14.71      7.63 o
   3   8   8       82.16       96.62     10.76 o
   4   8   8        5.60        2.03      5.47 o
   5   8   8        1.59        0.14      3.67 o
 -21   0   9        0.07        0.37      2.17 o
 -19   0   9        0.20        0.64      3.08 o
 -17   0   9       18.61       23.97      6.43 o
 -15   0   9      405.18      343.61     15.77 o
 -13   0   9       34.48       26.25      6.52 o
 -11   0   9        0.34       -0.24      1.07 o
  -9   0   9       46.95       38.19      3.00 o
  -7   0   9     2469.92     2607.01     42.77 o
  -5   0   9     8025.47     8341.39     89.47 o
  -3   0   9     4436.18     4606.55     62.85 o
  -1   0   9     4014.85     4392.65     48.69 o
   1   0   9      315.91      305.82      6.36 o
   3   0   9     3929.93     4204.45     52.05 o
   5   0   9      122.00      111.67      3.91 o
   7   0   9      388.90      426.09     14.26 o
   9   0   9       27.87       30.32      6.81 o
  11   0   9      347.78      352.66     14.09 o
  13   0   9        4.37        0.52      3.03 o
  15   0   9        0.21       -2.09      5.12 o
 -21   1   9        3.52       -0.10      1.68 o
 -20   1   9        0.74        0.02      1.89 o
 -19   1   9        4.72        1.96      2.34 o
 -18   1   9        6.62        1.01      2.50 o
 -17   1   9      225.56      204.18      8.32 o
 -16   1   9       78.80       56.89     10.76 o
 -15   1   9      258.33      251.70      8.32 o
 -14   1   9       48.21       58.27      5.12 o
 -13   1   9        5.31        2.72      2.39 o
 -12   1   9      106.71      112.87      4.24 o
 -11   1   9        3.42        5.00      1.43 o
 -10   1   9       45.88       43.35      1.89 o
  -9   1   9       52.44       68.42      2.56 o
  -8   1   9      739.66      748.53      6.87 o
  -7   1   9      849.29      880.84      8.72 o
  -6   1   9        0.64        0.74      0.75 o
  -5   1   9       40.69       41.83      2.07 o
  -4   1   9      755.61      795.68      8.09 o
  -3   1   9     1087.66     1170.26      9.36 o
  -2   1   9      559.56      560.15      5.47 o
  -1   1   9     1679.25     1773.31     13.94 o
   0   1   9      728.22      755.81      6.32 o
   1   1   9      789.20      803.22      6.58 o
   2   1   9       61.17       53.43      1.93 o
   3   1   9      359.68      404.14      4.44 o
   4   1   9       14.87       16.44      1.71 o
   5   1   9      532.56      567.28      7.57 o
   6   1   9        0.36       -0.43      1.33 o
   7   1   9       70.69       63.40      6.03 o
   8   1   9      384.72      386.50     10.48 o
   9   1   9       15.92       11.89      3.69 o
  10   1   9        2.89        3.48      2.90 o
  11   1   9       47.72       33.73      9.68 o
  12   1   9        0.00        0.71      2.10 o
  13   1   9      111.62      115.32      9.29 o
  14   1   9       26.78       12.36      3.91 o
  15   1   9        0.09       -3.19      4.36 o
 -21   2   9       86.90      113.92      6.89 o
 -20   2   9       17.74        3.63      2.50 o
 -19   2   9       59.09       60.47      4.85 o
 -18   2   9        0.97       -0.07      1.99 o
 -17   2   9      115.42       94.14      7.77 o
 -16   2   9      268.32      285.32      9.88 o
 -15   2   9       44.43       38.63      4.61 o
 -14   2   9      325.17      335.37      8.82 o
 -13   2   9      837.19      904.53     14.00 o
 -12   2   9       42.21       43.08      3.14 o
 -11   2   9      178.87      184.79      4.30 o
 -10   2   9       98.25       86.22      2.55 o
  -9   2   9        1.46        1.87      1.13 o
  -8   2   9      124.62      129.62      2.90 o
  -7   2   9      179.37      147.88      3.30 o
  -6   2   9      558.32      566.57      7.76 o
  -5   2   9      370.29      360.93      5.09 o
  -4   2   9      110.10      114.40      2.19 o
  -3   2   9      172.66      180.50      2.81 o
  -2   2   9       76.35      111.67      2.61 o
  -1   2   9      401.00      406.08      4.58 o
   0   2   9       81.18       94.20      2.70 o
   1   2   9       63.26       91.41      2.26 o
   2   2   9        0.52       -0.66      1.05 o
   3   2   9      126.43      136.00      3.67 o
   4   2   9       96.41       87.90      3.67 o
   5   2   9      165.24      139.52      5.22 o
   6   2   9       84.31       85.52      5.57 o
   7   2   9       36.79       38.65      4.77 o
   8   2   9       21.72       15.15      4.32 o
   9   2   9      125.61      113.12      6.43 o
  10   2   9      230.55      240.71      8.47 o
  11   2   9       77.51       84.41      9.32 o
  12   2   9        4.14        1.54      2.39 o
  13   2   9       15.12        9.02      3.45 o
  14   2   9       29.21       13.77      3.46 o
 -20   3   9       11.34        2.28      2.59 o
 -19   3   9       38.23       12.02      5.81 o
 -18   3   9       22.51       14.16      4.48 o
 -17   3   9        2.62        5.21      3.44 o
 -16   3   9        0.28        0.75      2.46 o
 -15   3   9        5.06        5.77      3.27 o
 -14   3   9       28.54       27.53      4.36 o
 -13   3   9      423.88      438.51     12.99 o
 -12   3   9      245.24      254.38      7.53 o
 -11   3   9      260.44      243.69      6.84 o
 -10   3   9        0.88        0.20      1.17 o
  -9   3   9      234.17      237.98      5.05 o
  -8   3   9       11.69        7.60      1.60 o
  -7   3   9       42.12       39.14      2.38 o
  -6   3   9        9.99        9.45      1.83 o
  -5   3   9      562.43      554.10      6.84 o
  -4   3   9     1839.30     2018.33     17.60 o
  -3   3   9      448.05      471.49      6.32 o
  -2   3   9      109.44      107.80      3.29 o
  -1   3   9      117.29      128.07      3.54 o
   0   3   9      166.25      187.03      3.70 o
   1   3   9       18.18       19.28      1.83 o
   2   3   9      121.97      146.33      4.02 o
   3   3   9      177.65      196.98      6.08 o
   4   3   9      356.77      359.02      9.29 o
   5   3   9        2.86        5.91      2.83 o
   6   3   9      133.98      125.64      6.38 o
   7   3   9       64.58       72.88      5.64 o
   8   3   9       38.36       40.99      4.64 o
   9   3   9       32.45       30.08      6.30 o
  10   3   9       14.95       11.46      3.55 o
  11   3   9        0.10        1.93      2.98 o
  12   3   9       80.51      105.38     10.77 o
  13   3   9        8.10        2.99      2.83 o
  14   3   9       74.25      100.10      6.77 o
 -19   4   9       48.93       73.06      5.64 o
 -18   4   9        0.45        0.23      2.18 o
 -17   4   9        7.01        6.43      3.57 o
 -16   4   9       80.46      101.65      6.34 o
 -15   4   9        0.00       -0.97      2.36 o
 -14   4   9       23.73       26.28      4.04 o
 -13   4   9      100.66      106.91      6.78 o
 -12   4   9      279.11      277.25     13.83 o
 -11   4   9      510.87      468.63     16.75 o
 -10   4   9       14.93       12.68      3.33 o
  -9   4   9      629.23      627.65     15.20 o
  -8   4   9     1046.25     1049.37     14.49 o
  -7   4   9      102.49      100.86      3.99 o
  -6   4   9      640.04      627.60      8.78 o
  -5   4   9        0.29        0.97      1.49 o
  -4   4   9      124.81      129.25      4.19 o
  -3   4   9      409.07      428.46      8.84 o
  -2   4   9       36.15       46.73      4.05 o
  -1   4   9      123.38      126.76      5.11 o
   0   4   9        0.37        0.76      1.59 o
   1   4   9       42.39       56.66      4.93 o
   2   4   9       10.01        6.25      3.00 o
   3   4   9       15.85       15.83      3.61 o
   4   4   9        4.36        6.32      3.14 o
   5   4   9        2.26        3.73      3.34 o
   6   4   9       37.58       35.08      5.09 o
   7   4   9      150.58      166.32      8.19 o
   8   4   9       87.37       74.95      7.42 o
   9   4   9        2.92        5.44      3.07 o
  10   4   9        7.12        6.44      3.17 o
  11   4   9       19.21       13.75      4.98 o
  12   4   9       25.94       10.12      4.48 o
  13   4   9       18.59        8.82      4.12 o
 -18   5   9       10.83        3.84      2.38 o
 -17   5   9        0.00        0.74      1.71 o
 -16   5   9        1.01        2.04      2.25 o
 -15   5   9        0.01        2.30      2.66 o
 -14   5   9       19.13       18.20      3.79 o
 -13   5   9      115.98      126.33      7.31 o
 -12   5   9       52.17       49.37      5.44 o
 -11   5   9       88.56       79.19      6.13 o
 -10   5   9      257.52      254.54      9.13 o
  -9   5   9        0.73       -0.30      2.76 o
  -8   5   9       10.89       10.97      3.69 o
  -7   5   9      525.22      497.81     14.51 o
  -6   5   9        0.21        0.23      1.99 o
  -5   5   9        2.79        1.16      2.38 o
  -4   5   9      278.86      280.41      8.08 o
  -3   5   9      122.39      114.66      5.65 o
  -2   5   9       29.12       27.93      3.92 o
  -1   5   9        1.63       -2.61      2.61 o
   0   5   9      112.36      107.11      6.66 o
   1   5   9        4.58        3.97      2.78 o
   2   5   9       70.73       75.34      5.31 o
   3   5   9      493.69      522.14     11.20 o
   4   5   9       19.02       20.39      3.84 o
   5   5   9      249.07      251.56      9.41 o
   6   5   9       40.68       34.60      5.50 o
   7   5   9        7.52        6.32      4.02 o
   8   5   9       77.91       85.48     14.91 o
   9   5   9        0.87        1.51      2.90 o
  10   5   9        2.80        2.57      2.60 o
  11   5   9        3.44        0.52      2.52 o
 -16   6   9       38.99       54.75      9.69 o
 -15   6   9        6.81        5.89      2.97 o
 -14   6   9        0.66       -0.03      1.91 o
 -13   6   9        1.77        0.32      1.73 o
 -12   6   9       84.56       96.79      6.84 o
 -11   6   9      154.84      178.91      8.86 o
 -10   6   9        6.26        2.76      3.81 o
  -9   6   9      126.47      108.12      8.62 o
  -8   6   9       69.72       68.74      6.45 o
  -7   6   9        8.88        7.96      4.22 o
  -6   6   9      172.71      173.78      9.13 o
  -5   6   9        2.47       -0.94      2.60 o
  -4   6   9       67.83       77.62      6.15 o
  -3   6   9       28.04       30.13      4.22 o
  -2   6   9        0.71        1.04      2.21 o
  -1   6   9       28.92       26.73      4.55 o
   0   6   9       44.62       43.93      4.88 o
   1   6   9       16.72       11.40      3.62 o
   2   6   9      177.71      197.50      7.47 o
   3   6   9      334.87      358.86     13.10 o
   4   6   9       35.16       35.04      4.53 o
   5   6   9        4.13        4.84      2.99 o
   6   6   9        6.32        4.79      4.23 o
   7   6   9        9.43        3.92      4.23 o
   8   6   9       91.70      115.05      8.69 o
   9   6   9       23.40        6.81      4.97 o
  10   6   9        5.81        1.49      3.21 o
 -14   7   9       38.44       29.96      7.79 o
 -13   7   9       14.40        8.04      4.28 o
 -12   7   9       12.71        9.97      4.85 o
 -11   7   9       67.78       78.36      7.44 o
 -10   7   9      153.11      171.81     11.64 o
  -9   7   9        8.54        8.38      3.53 o
  -8   7   9      181.95      180.12     11.33 o
  -7   7   9       30.81       41.86      5.38 o
  -6   7   9       90.02       84.12      6.53 o
  -5   7   9      167.26      167.69      8.35 o
  -4   7   9       27.94       30.83      4.31 o
  -3   7   9        0.53        2.54      2.74 o
  -2   7   9       14.92       18.64      4.21 o
  -1   7   9       19.43       17.71      4.13 o
   0   7   9      283.10      288.92     14.43 o
   1   7   9      366.63      376.90     11.42 o
   2   7   9       12.09        9.32      3.65 o
   3   7   9       76.40       92.80      8.05 o
   4   7   9       32.97       20.14      5.67 o
   5   7   9        5.67        5.62      2.72 o
   6   7   9       42.85       23.75      7.14 o
   7   7   9       35.98       21.49      7.78 o
 -11   8   9        0.45        0.34      2.93 o
 -10   8   9        3.00        3.81      3.19 o
  -9   8   9        3.87        4.11      3.66 o
  -8   8   9        0.33        0.04      2.28 o
  -7   8   9       23.43       16.32      4.27 o
  -6   8   9        2.68        1.37      2.65 o
  -5   8   9      183.35      211.58     10.52 o
  -4   8   9        0.87        0.37      2.78 o
  -3   8   9        6.26        5.63      4.61 o
  -2   8   9        0.63        2.61      3.38 o
  -1   8   9       17.76       18.18      8.00 o
   0   8   9        2.08       -2.60      4.61 o
   1   8   9      220.70      284.65     16.38 o
   2   8   9      210.69      265.32     18.54 o
   3   8   9       25.22       19.21      8.88 o
   4   8   9        7.97        3.53      4.84 o
 -20   0  10        1.28        0.34      2.87 o
 -18   0  10       47.03       51.35     18.07 o
 -16   0  10       92.94       44.84     11.45 o
 -14   0  10       18.29       20.83      6.68 o
 -12   0  10       18.44       17.06      3.62 o
 -10   0  10      114.73      128.56      4.16 o
  -8   0  10        3.62        9.92      1.56 o
  -6   0  10     1245.21     1362.81     16.39 o
  -4   0  10      217.24      234.30      5.36 o
  -2   0  10        1.80        0.88      1.08 o
   0   0  10    10898.65    11958.42    132.46 o
   2   0  10    16765.97    19970.27    244.90 o
   4   0  10     1641.61     1810.58     30.81 o
   6   0  10     2251.26     2400.42     56.74 o
   8   0  10      195.28      203.26     12.12 o
  10   0  10      207.95      207.52     11.29 o
  12   0  10      227.86      202.80     10.29 o
  14   0  10       11.53        6.18      4.19 o
 -21   1  10        3.08        1.58      2.72 o
 -20   1  10       12.50        2.17      2.78 o
 -19   1  10        6.66        5.34      3.04 o
 -18   1  10       28.48       22.09      4.84 o
 -17   1  10        3.65        5.06      3.26 o
 -16   1  10       88.95       82.30      7.08 o
 -15   1  10       38.73       42.26      4.95 o
 -14   1  10       50.03       51.89      5.17 o
 -13   1  10       17.00       18.91      3.40 o
 -12   1  10        2.76        1.25      2.07 o
 -11   1  10       59.94       68.70      2.90 o
 -10   1  10      446.57      478.32      7.02 o
  -9   1  10       78.03       80.39      2.66 o
  -8   1  10      132.94      153.11      3.72 o
  -7   1  10      246.24      209.68      3.70 o
  -6   1  10     1188.72     1170.12      9.11 o
  -5   1  10      171.08      171.64      2.87 o
  -4   1  10      591.87      651.26      6.83 o
  -3   1  10      153.28      152.46      2.60 o
  -2   1  10      180.18      207.04      3.28 o
  -1   1  10     1209.60     1262.80     13.76 o
   0   1  10     1067.69     1161.94     10.37 o
   1   1  10        9.73        5.31      1.11 o
   2   1  10      159.85      165.54      2.83 o
   3   1  10       88.25       82.52      2.60 o
   4   1  10      253.27      255.23      5.26 o
   5   1  10       17.22       14.98      3.01 o
   6   1  10      114.73      128.28      7.28 o
   7   1  10      176.57      184.98      7.45 o
   8   1  10        2.62        1.59      2.65 o
   9   1  10       16.18       13.22      3.66 o
  10   1  10       14.77       11.90      3.56 o
  11   1  10        3.48        1.49      2.25 o
  12   1  10       32.92       26.82      9.07 o
  13   1  10        0.00       -0.22      2.06 o
  14   1  10       11.74        3.02      3.58 o
 -21   2  10        1.71        0.35      2.48 o
 -20   2  10        2.09        2.36      2.49 o
 -19   2  10        1.11        1.24      2.44 o
 -18   2  10        8.24        8.41      3.19 o
 -17   2  10       17.65       16.89      3.90 o
 -16   2  10       45.73       48.67      4.57 o
 -15   2  10        1.20        2.71      2.71 o
 -14   2  10      435.33      419.34     12.97 o
 -13   2  10       18.81       25.85      3.75 o
 -12   2  10        0.88        2.91      2.35 o
 -11   2  10        2.23        1.85      1.56 o
 -10   2  10      213.45      197.77      4.08 o
  -9   2  10      299.83      314.76      4.33 o
  -8   2  10      230.37      212.40      4.09 o
  -7   2  10       29.53       37.33      2.30 o
  -6   2  10       21.20       24.79      2.18 o
  -5   2  10      319.19      337.02      4.84 o
  -4   2  10      160.97      153.55      2.93 o
  -3   2  10        0.32        0.79      0.91 o
  -2   2  10       82.30       66.96      2.10 o
  -1   2  10        0.40        0.79      1.02 o
   0   2  10       15.82       13.93      1.60 o
   1   2  10       79.50       79.60      3.14 o
   2   2  10       16.49       15.78      2.11 o
   3   2  10       29.62       32.13      3.70 o
   4   2  10       20.16       19.54      2.64 o
   5   2  10       88.12       86.53      5.00 o
   6   2  10       46.18       40.88      4.63 o
   7   2  10       17.33       19.06      4.37 o
   8   2  10        2.43       -2.26      2.99 o
   9   2  10       43.05       29.42      7.95 o
  10   2  10       12.74        9.84      3.77 o
  11   2  10        9.63        9.83      3.08 o
  12   2  10        3.82        1.38      2.22 o
  13   2  10        3.66        2.18      1.83 o
  14   2  10      103.96      147.25     18.42 o
 -20   3  10        0.00        0.91      2.42 o
 -19   3  10       12.39        1.58      2.92 o
 -18   3  10        0.10       -1.08      2.36 o
 -17   3  10       10.25        7.49      3.78 o
 -16   3  10        3.32        1.88      2.92 o
 -15   3  10       33.08       34.73      5.22 o
 -14   3  10       68.51       59.24      5.18 o
 -13   3  10       17.17       18.04      3.54 o
 -12   3  10      151.21      162.72      5.75 o
 -11   3  10        4.49        8.29      2.56 o
 -10   3  10      434.17      421.29      8.91 o
  -9   3  10        4.13        1.80      1.42 o
  -8   3  10       81.45       76.03      3.12 o
  -7   3  10      171.99      190.21      4.33 o
  -6   3  10     1044.20     1062.89     12.22 o
  -5   3  10       30.25       33.30      2.37 o
  -4   3  10        3.46        4.28      1.76 o
  -3   3  10      115.96      135.30      4.28 o
  -2   3  10      368.59      387.23      5.40 o
  -1   3  10       39.73       46.49      2.57 o
   0   3  10      158.54      181.54      4.44 o
   1   3  10        0.08        0.42      1.01 o
   2   3  10      139.98      138.84      5.15 o
   3   3  10      143.35      149.64      6.45 o
   4   3  10      586.90      596.52     12.41 o
   5   3  10      117.34      120.75      6.73 o
   6   3  10       27.06       29.28      4.89 o
   7   3  10       54.13       45.77      5.92 o
   8   3  10       14.03        9.21      3.71 o
   9   3  10        0.39       -1.66      2.58 o
  10   3  10       41.55       36.78      5.60 o
  11   3  10        0.00        0.19      2.03 o
  12   3  10       50.53       58.58      6.43 o
  13   3  10        1.15        1.12      2.74 o
 -19   4  10        0.14        0.01      2.29 o
 -18   4  10       16.82        7.99      3.79 o
 -17   4  10      116.26      161.14      7.58 o
 -16   4  10        1.42        3.53      3.06 o
 -15   4  10        1.06        1.64      2.43 o
 -14   4  10       10.98       10.05      3.49 o
 -13   4  10        5.10        5.33      2.78 o
 -12   4  10      189.68      189.87      7.12 o
 -11   4  10      183.21      181.22      6.44 o
 -10   4  10      201.17      193.25      7.43 o
  -9   4  10       29.47       37.41      4.60 o
  -8   4  10      120.65      107.37      4.57 o
  -7   4  10        2.26        2.61      1.91 o
  -6   4  10       20.99       16.14      2.94 o
  -5   4  10        2.46        3.69      2.61 o
  -4   4  10     1107.19     1207.30     18.15 o
  -3   4  10       99.17       88.64      5.66 o
  -2   4  10      230.96      251.58      7.82 o
  -1   4  10       90.97       96.34      5.25 o
   0   4  10        4.35        8.99      2.56 o
   1   4  10      106.72       97.99      5.53 o
   2   4  10       88.05       90.02      5.56 o
   3   4  10       15.23       11.82      4.23 o
   4   4  10       93.94       98.61      7.39 o
   5   4  10      842.11      880.94     20.87 o
   6   4  10      175.82      182.35      8.19 o
   7   4  10       71.53       74.57     11.69 o
   8   4  10       31.11       26.40      5.96 o
   9   4  10       19.10       21.28      4.39 o
  10   4  10       10.18        7.41      3.82 o
  11   4  10        5.31        2.39      3.77 o
  12   4  10       46.27       41.01     10.15 o
 -18   5  10        1.14        3.59      3.25 o
 -17   5  10        0.44       -0.22      1.49 o
 -16   5  10       21.06       13.04      3.89 o
 -15   5  10        2.13        2.97      2.41 o
 -14   5  10      127.83      133.91      6.69 o
 -13   5  10      117.29      113.40      6.64 o
 -12   5  10      606.87      663.75     14.32 o
 -11   5  10      112.31      106.43      6.57 o
 -10   5  10      582.95      605.44     15.20 o
  -9   5  10        7.89       14.32      3.87 o
  -8   5  10       18.29       16.88      3.98 o
  -7   5  10      104.51      102.97      5.46 o
  -6   5  10       42.60       52.94      5.03 o
  -5   5  10       69.05       64.93      4.72 o
  -4   5  10       49.62       49.97      4.56 o
  -3   5  10      120.15      117.22      6.17 o
  -2   5  10       42.96       52.67      4.95 o
  -1   5  10       18.35       14.43      3.45 o
   0   5  10        7.60       10.76      3.79 o
   1   5  10      144.74      158.43      8.55 o
   2   5  10      302.53      341.98      9.15 o
   3   5  10       86.71       91.05      5.72 o
   4   5  10       80.42       85.51      6.14 o
   5   5  10       15.66       15.69      4.26 o
   6   5  10       49.50       57.39      6.53 o
   7   5  10        4.43        2.80      3.06 o
   8   5  10       18.29       11.08      5.91 o
   9   5  10        6.95        1.43      2.92 o
  10   5  10        6.13        1.20      2.58 o
  11   5  10        3.41       -0.80      3.23 o
 -16   6  10       12.71        3.75      2.28 o
 -15   6  10        3.91        1.75      2.15 o
 -14   6  10       19.97       16.49      5.49 o
 -13   6  10        0.97        0.22      3.02 o
 -12   6  10      144.05      168.92      9.31 o
 -11   6  10      252.94      259.25     14.09 o
 -10   6  10       62.64       67.99      6.82 o
  -9   6  10       34.74       47.11      5.69 o
  -8   6  10      132.20      131.41      8.06 o
  -7   6  10      141.85      146.75      8.75 o
  -6   6  10       31.36       38.89      4.91 o
  -5   6  10       30.88       27.57      4.21 o
  -4   6  10       20.96       17.41      4.04 o
  -3   6  10      478.32      496.01     12.18 o
  -2   6  10      377.16      389.93      9.94 o
  -1   6  10      224.01      241.53      8.29 o
   0   6  10       52.98       56.29      4.98 o
   1   6  10      119.22      129.86      6.68 o
   2   6  10      698.85      794.83     20.96 o
   3   6  10      118.03      125.67      5.73 o
   4   6  10       75.77       97.82      7.05 o
   5   6  10       26.21       24.33      4.73 o
   6   6  10        7.21        6.05      4.43 o
   7   6  10        9.22        1.71      3.62 o
   8   6  10       30.55       13.11      6.50 o
   9   6  10       11.42        5.03      3.26 o
 -14   7  10        3.82        1.59      3.05 o
 -13   7  10        0.01       -0.01      2.48 o
 -12   7  10       14.07        9.77      2.95 o
 -11   7  10       67.91       81.29      6.08 o
 -10   7  10        1.29        1.09      2.53 o
  -9   7  10        9.18       13.09      3.93 o
  -8   7  10        5.14        6.12      3.73 o
  -7   7  10       36.61       32.83      5.50 o
  -6   7  10        1.32        4.49      3.59 o
  -5   7  10       23.77       34.86      5.24 o
  -4   7  10        1.35        1.95      2.89 o
  -3   7  10      202.70      213.31      7.78 o
  -2   7  10       21.72       23.54      4.47 o
  -1   7  10      246.41      258.63      9.44 o
   0   7  10       72.13       70.60     11.38 o
   1   7  10      482.89      534.48     16.72 o
   2   7  10        1.14        3.02      3.04 o
   3   7  10       47.35       59.71      6.52 o
   4   7  10        8.59        6.95      3.37 o
   5   7  10        2.11        1.29      1.81 o
   6   7  10        4.53        2.72      3.66 o
   7   7  10       74.06       76.54     12.32 o
 -10   8  10        1.63        1.11      3.51 o
  -9   8  10        4.56        5.85      4.11 o
  -8   8  10        6.27        3.96      3.29 o
  -7   8  10        1.63        4.10      3.28 o
  -6   8  10       75.27       66.48     12.52 o
  -5   8  10       23.57        8.86      4.09 o
  -4   8  10        5.22        7.52      5.49 o
  -3   8  10        0.35       -0.74      2.78 o
  -2   8  10        0.23        1.64      3.19 o
  -1   8  10        1.05        2.83      3.63 o
   0   8  10       41.54       16.92      9.71 o
   1   8  10       83.31      116.19     12.62 o
   2   8  10       12.99       15.84      6.86 o
   3   8  10        0.07       -1.31      6.24 o
 -21   0  11        0.46        0.41      2.55 o
 -19   0  11        1.42        1.16      4.00 o
 -17   0  11        0.27        1.00      3.66 o
 -15   0  11        0.03        1.41      4.64 o
 -13   0  11       61.49       52.38      5.68 o
 -11   0  11        0.59        1.59      2.36 o
  -9   0  11       69.92       79.08      3.53 o
  -7   0  11     1749.92     1928.13     33.88 o
  -5   0  11      895.20      925.08     14.31 o
  -3   0  11      191.47      195.39      4.90 o
  -1   0  11      994.68     1060.13     13.23 o
   1   0  11       89.59       87.46      3.10 o
   3   0  11      403.87      415.94      6.88 o
   5   0  11       18.75       12.42      3.54 o
   7   0  11      160.12      168.93      9.03 o
   9   0  11      509.31      514.14     18.08 o
  11   0  11        3.88        0.51      3.78 o
  13   0  11       66.42       81.24      8.25 o
 -21   1  11       17.08        4.25      2.87 o
 -20   1  11       12.41        0.42      2.05 o
 -19   1  11       66.18       70.66      7.48 o
 -18   1  11        2.55        0.49      2.12 o
 -17   1  11      197.90      173.05      8.22 o
 -16   1  11       25.02       12.88      4.02 o
 -15   1  11       18.97       22.33      4.57 o
 -14   1  11       22.09       18.85      3.27 o
 -13   1  11        3.14        2.14      2.36 o
 -12   1  11       40.95       56.36      4.38 o
 -11   1  11        5.17        4.85      1.83 o
 -10   1  11        1.26        1.62      1.37 o
  -9   1  11        2.00        4.06      1.34 o
  -8   1  11       21.17       26.14      2.00 o
  -7   1  11      117.63      119.19      3.03 o
  -6   1  11      725.64      715.90      8.43 o
  -5   1  11      885.48      894.03      9.87 o
  -4   1  11      164.78      144.70      2.51 o
  -3   1  11     2460.96     2721.64     30.54 o
  -2   1  11        0.69       -0.45      0.89 o
  -1   1  11      311.19      324.15      4.45 o
   0   1  11       16.75       15.92      1.69 o
   1   1  11        1.28        2.06      1.13 o
   2   1  11        3.10        1.73      1.49 o
   3   1  11      291.05      304.39      5.92 o
   4   1  11       94.80       77.79      4.52 o
   5   1  11        4.78        5.86      2.60 o
   6   1  11       36.15       26.01      4.23 o
   7   1  11        0.45        1.92      2.62 o
   8   1  11        2.30        2.93      2.59 o
   9   1  11      161.75      192.84      7.29 o
  10   1  11        2.01        1.57      2.14 o
  11   1  11       16.92        7.76      3.76 o
  12   1  11       21.86        6.43      3.20 o
  13   1  11        0.39       -0.40      1.64 o
 -21   2  11        9.34        1.63      3.03 o
 -20   2  11       19.48        4.65      2.95 o
 -19   2  11        1.66        1.74      2.82 o
 -18   2  11      156.14      149.62      7.40 o
 -17   2  11       10.69        6.69      3.20 o
 -16   2  11       32.75       16.31      3.74 o
 -15   2  11     1128.71     1179.46     41.70 o
 -14   2  11      294.24      331.50      9.34 o
 -13   2  11      323.22      357.98     11.19 o
 -12   2  11      409.66      413.20     10.37 o
 -11   2  11      115.25      107.87      5.00 o
 -10   2  11        1.11        3.90      1.70 o
  -9   2  11       47.87       36.81      2.98 o
  -8   2  11      294.88      287.32      5.23 o
  -7   2  11      331.07      318.25      5.12 o
  -6   2  11        4.12        2.52      1.27 o
  -5   2  11        2.76        3.58      1.56 o
  -4   2  11      348.04      385.11      4.62 o
  -3   2  11     2232.48     2374.06     23.75 o
  -2   2  11        0.25       -0.44      0.92 o
  -1   2  11      180.03      183.27      3.36 o
   0   2  11      255.64      246.10      4.48 o
   1   2  11      226.01      219.52      4.98 o
   2   2  11       60.74       60.73      5.00 o
   3   2  11       48.54       33.10      4.24 o
   4   2  11      274.49      271.90      8.42 o
   5   2  11      237.86      254.16      9.70 o
   6   2  11        7.34        6.40      3.57 o
   7   2  11        0.06        0.28      2.47 o
   8   2  11      154.60      185.31      7.87 o
   9   2  11       67.75       72.59      6.23 o
  10   2  11       75.96       79.17      5.73 o
  11   2  11      171.91      210.01      7.11 o
  12   2  11       11.68        4.67      2.19 o
  13   2  11       14.48       30.08     15.96 o
 -20   3  11        0.41       -0.03      2.63 o
 -19   3  11        0.26        0.71      2.33 o
 -18   3  11        0.04        0.16      2.11 o
 -17   3  11       38.71       38.04      7.77 o
 -16   3  11       46.45       41.97      7.11 o
 -15   3  11       64.28       60.09      9.41 o
 -14   3  11        2.94        3.95      3.42 o
 -13   3  11      422.88      431.90     16.47 o
 -12   3  11      630.79      646.21     15.27 o
 -11   3  11       14.17       12.32      3.21 o
 -10   3  11      866.45      910.44     20.28 o
  -9   3  11       67.88       60.15      4.05 o
  -8   3  11       37.12       38.37      2.71 o
  -7   3  11        7.50        6.14      1.95 o
  -6   3  11        0.38       -0.09      1.15 o
  -5   3  11     1066.40     1125.15     15.67 o
  -4   3  11        5.88        4.86      2.13 o
  -3   3  11      989.20     1016.79     14.59 o
  -2   3  11       40.05       39.46      2.91 o
  -1   3  11       44.99       49.90      2.79 o
   0   3  11      623.40      675.70     12.07 o
   1   3  11        9.64       11.04      3.61 o
   2   3  11        3.24        1.94      2.43 o
   3   3  11      211.89      222.20      8.43 o
   4   3  11       69.57       66.80      6.01 o
   5   3  11       72.65       86.18      6.03 o
   6   3  11        3.94        2.55      3.06 o
   7   3  11        1.50       -0.63      2.70 o
   8   3  11       82.49       87.92      6.69 o
   9   3  11       61.40       66.13      6.87 o
  10   3  11        0.24        0.46      2.61 o
  11   3  11       25.58       11.76      3.84 o
  12   3  11       12.05        4.91      3.25 o
 -19   4  11        0.52       -0.03      1.93 o
 -18   4  11       40.09       44.28      6.89 o
 -17   4  11        0.32        2.62      2.67 o
 -16   4  11        9.39       12.84      3.87 o
 -15   4  11        9.23       11.59      3.03 o
 -14   4  11       68.02       71.85      5.56 o
 -13   4  11       58.87       60.83      4.43 o
 -12   4  11      827.69      900.30     22.32 o
 -11   4  11      492.30      508.99     14.07 o
 -10   4  11      132.30      134.60      6.69 o
  -9   4  11      190.40      194.68      7.06 o
  -8   4  11       96.75       87.96      4.59 o
  -7   4  11       17.83       22.93      3.86 o
  -6   4  11      253.31      257.63      7.90 o
  -5   4  11       33.75       40.44      4.37 o
  -4   4  11       13.98       20.28      3.90 o
  -3   4  11      135.03      138.55      6.11 o
  -2   4  11        0.31        3.13      2.83 o
  -1   4  11       15.28       21.99      3.66 o
   0   4  11       75.32       77.67      5.07 o
   1   4  11       65.54       70.30      6.23 o
   2   4  11       73.87       86.39      6.88 o
   3   4  11      579.87      612.58     14.16 o
   4   4  11      294.01      298.77     10.00 o
   5   4  11        0.65       -2.26      3.26 o
   6   4  11       44.51       43.22      7.31 o
   7   4  11       23.84       16.24      4.76 o
   8   4  11        9.32        7.22      3.12 o
   9   4  11       13.85       10.79      3.77 o
  10   4  11       75.28       94.83     10.91 o
  11   4  11        4.61        1.24      2.76 o
 -18   5  11      118.59      195.60     11.79 o
 -17   5  11       31.00       18.87      5.87 o
 -16   5  11        5.84        5.28      2.61 o
 -15   5  11       25.15       30.75      4.38 o
 -14   5  11       21.58       18.31      3.93 o
 -13   5  11       95.03      103.38      6.47 o
 -12   5  11      120.80      121.37      7.69 o
 -11   5  11       82.26       79.54      6.12 o
 -10   5  11       79.05       71.33      6.22 o
  -9   5  11        3.22        2.12      2.75 o
  -8   5  11       12.70       13.56      4.34 o
  -7   5  11       74.78       74.78      5.45 o
  -6   5  11        5.17        5.54      3.26 o
  -5   5  11      190.60      187.97      7.43 o
  -4   5  11       30.32       31.04      4.18 o
  -3   5  11       19.13       21.58      3.92 o
  -2   5  11        1.53        1.62      2.50 o
  -1   5  11        0.87       -0.10      2.56 o
   0   5  11      623.43      708.75     19.64 o
   1   5  11      211.03      194.92      7.92 o
   2   5  11      510.00      524.14     12.32 o
   3   5  11       19.08       15.99      4.16 o
   4   5  11       19.03       19.40      4.44 o
   5   5  11        4.33        1.76      2.86 o
   6   5  11        1.06        0.54      2.44 o
   7   5  11        0.21       -3.07      3.07 o
   8   5  11        0.02        0.65      3.39 o
   9   5  11        0.11        1.31      3.89 o
  10   5  11       14.02        4.83      4.70 o
 -16   6  11        0.58       -0.72      1.63 o
 -15   6  11       27.25       15.23      4.60 o
 -14   6  11       19.85        8.22      3.53 o
 -13   6  11       90.00      116.72      6.83 o
 -12   6  11      240.34      289.98      9.70 o
 -11   6  11       28.03       28.94      5.12 o
 -10   6  11        0.49       -2.41      3.14 o
  -9   6  11      111.49      113.74      8.78 o
  -8   6  11        0.39        0.34      2.88 o
  -7   6  11        0.21        2.59      3.46 o
  -6   6  11        0.49        1.36      2.75 o
  -5   6  11      131.60      136.13      6.83 o
  -4   6  11        9.96        7.84      3.42 o
  -3   6  11       25.00       29.68      4.44 o
  -2   6  11       78.64       76.31      5.49 o
  -1   6  11       36.38       36.57      4.48 o
   0   6  11      282.55      313.00      9.22 o
   1   6  11      118.67      137.24      7.07 o
   2   6  11      770.58      890.73     21.82 o
   3   6  11       31.28       32.02      4.78 o
   4   6  11       17.74       15.62      3.54 o
   5   6  11        0.26       -3.49      4.12 o
   6   6  11       76.20      100.93      8.06 o
   7   6  11        4.05        0.95      3.08 o
   8   6  11       14.44        3.22      3.22 o
 -13   7  11       28.44       20.36      6.52 o
 -12   7  11       26.91       14.91      3.78 o
 -11   7  11        0.09        1.57      3.08 o
 -10   7  11        4.95        1.95      2.96 o
  -9   7  11        3.32        1.94      3.38 o
  -8   7  11        0.07        0.30      2.45 o
  -7   7  11        1.32        4.32      3.40 o
  -6   7  11        8.66       10.78      4.01 o
  -5   7  11        0.53       -1.26      2.68 o
  -4   7  11      106.59      110.79      6.55 o
  -3   7  11       49.06       47.54      5.65 o
  -2   7  11       41.56       45.32      6.31 o
  -1   7  11      133.58      135.79      6.89 o
   0   7  11      371.45      398.75     16.31 o
   1   7  11      223.65      253.82     12.06 o
   2   7  11        1.86       -0.02      1.75 o
   3   7  11        9.47        6.07      3.28 o
   4   7  11        2.91       -0.20      2.25 o
   5   7  11       32.94       28.45      8.98 o
  -9   8  11        0.08       -3.96      4.00 o
  -8   8  11       21.87        9.73      3.62 o
  -7   8  11        0.83       -1.32      2.80 o
  -6   8  11       12.80        3.83      3.19 o
  -5   8  11       81.08       83.22      8.08 o
  -4   8  11        0.15       -1.00      2.07 o
  -3   8  11       27.49       14.73      6.06 o
  -2   8  11        4.89        0.23      2.14 o
  -1   8  11        3.06       -0.88      3.66 o
   0   8  11       11.20        9.08      5.58 o
   1   8  11       14.95        9.01      4.58 o
 -20   0  12       88.82      100.89      8.08 o
 -18   0  12      347.00      470.84     18.90 o
 -16   0  12        1.05       -0.66      4.18 o
 -14   0  12       59.86       68.07      8.57 o
 -12   0  12       44.09       62.54      6.36 o
 -10   0  12       87.36      105.84      5.88 o
  -8   0  12      439.36      416.81      9.76 o
  -6   0  12      487.03      465.54     11.73 o
  -4   0  12      256.02      245.24      5.46 o
  -2   0  12      170.89      158.16      4.61 o
   0   0  12     4615.92     5225.95     68.54 o
   2   0  12      878.39      922.52     21.23 o
   4   0  12      957.40     1039.13     23.44 o
   6   0  12      107.71       90.42      8.77 o
   8   0  12       73.43       74.51      9.65 o
  10   0  12      175.52      193.06     14.82 o
  12   0  12       19.44        1.95      3.99 o
 -21   1  12        5.40        1.73      2.39 o
 -20   1  12       15.24        2.19      2.54 o
 -19   1  12       53.21       59.69      9.37 o
 -18   1  12       17.22       11.40      3.66 o
 -17   1  12       39.48       25.90      6.45 o
 -16   1  12      136.19      145.59      7.80 o
 -15   1  12       24.29       22.59      4.48 o
 -14   1  12        0.02       -0.84      2.23 o
 -13   1  12       51.30       62.12      4.74 o
 -12   1  12      242.16      235.83      6.49 o
 -11   1  12       84.37       85.94      4.18 o
 -10   1  12      416.75      426.04      6.97 o
  -9   1  12      680.89      732.32     10.48 o
  -8   1  12      606.70      623.59      8.51 o
  -7   1  12      258.93      282.07      5.62 o
  -6   1  12      320.10      333.29      5.37 o
  -5   1  12       19.83       29.46      1.82 o
  -4   1  12       39.14       38.20      1.99 o
  -3   1  12      257.23      251.74      4.01 o
  -2   1  12        1.24        1.20      1.14 o
  -1   1  12      324.63      333.10      4.90 o
   0   1  12      224.78      250.72      4.91 o
   1   1  12      497.32      510.52      8.72 o
   2   1  12        0.15       -0.19      1.34 o
   3   1  12      203.92      203.30      7.01 o
   4   1  12       81.17       72.91      5.04 o
   5   1  12       47.43       41.98      4.92 o
   6   1  12       24.36       26.39      4.38 o
   7   1  12       99.92      105.04      6.27 o
   8   1  12        0.00       -1.54      2.32 o
   9   1  12       28.29       20.15      4.35 o
  10   1  12       28.15       19.52      5.43 o
  11   1  12        1.25        0.97      2.39 o
  12   1  12       33.21        7.02      2.99 o
 -21   2  12        8.39        3.53      3.56 o
 -20   2  12       18.52        6.21      3.19 o
 -19   2  12       10.05        5.31      3.30 o
 -18   2  12       16.36       13.80      4.60 o
 -17   2  12        2.67        3.57      3.06 o
 -16   2  12       35.80       38.28      9.18 o
 -15   2  12      258.38      242.99      7.73 o
 -14   2  12       62.49       64.53      5.07 o
 -13   2  12       32.54       37.38      4.66 o
 -12   2  12      182.54      195.56      7.42 o
 -11   2  12      235.13      231.10      6.35 o
 -10   2  12      362.25      363.93      8.91 o
  -9   2  12       56.45       57.51      3.51 o
  -8   2  12      652.67      643.70     13.45 o
  -7   2  12        0.08        0.61      1.44 o
  -6   2  12      744.32      755.14     12.12 o
  -5   2  12      955.74     1043.14     13.82 o
  -4   2  12     1674.30     1859.95     19.51 o
  -3   2  12        5.27        2.26      1.21 o
  -2   2  12      158.28      144.08      3.82 o
  -1   2  12       19.17       22.49      2.09 o
   0   2  12      123.79      129.92      4.11 o
   1   2  12      128.02      131.72      5.11 o
   2   2  12       81.89       84.44      5.36 o
   3   2  12        4.36        6.07      3.09 o
   4   2  12      436.77      486.36     11.36 o
   5   2  12      461.07      476.67     11.37 o
   6   2  12      110.44      110.09      6.93 o
   7   2  12       10.85       15.46      4.15 o
   8   2  12       63.28       58.05      7.29 o
   9   2  12        0.05        2.07      3.50 o
  10   2  12       92.24      111.17      6.58 o
  11   2  12       53.13       46.19      8.52 o
  12   2  12        2.75        1.04      2.66 o
 -20   3  12        0.36        1.37      3.15 o
 -19   3  12        2.74       -0.58      2.02 o
 -18   3  12       45.67       42.32      8.18 o
 -17   3  12       22.03       19.15      4.79 o
 -16   3  12       35.90       23.81      6.95 o
 -15   3  12       55.59       56.88      5.17 o
 -14   3  12        2.32        4.61      2.68 o
 -13   3  12       36.06       40.31      4.47 o
 -12   3  12       80.52       78.92      4.86 o
 -11   3  12        3.41        6.76      2.85 o
 -10   3  12      534.69      510.99     11.50 o
  -9   3  12        0.96        2.54      1.98 o
  -8   3  12       15.64       10.29      2.77 o
  -7   3  12      191.52      199.26      5.31 o
  -6   3  12      583.17      595.45      9.94 o
  -5   3  12       32.55       34.30      2.95 o
  -4   3  12        8.01        9.07      2.65 o
  -3   3  12     1194.17     1290.30     20.17 o
  -2   3  12      149.16      165.81      5.28 o
  -1   3  12       78.97       70.76      4.69 o
   0   3  12       51.22       40.06      6.30 o
   1   3  12      500.08      470.37     11.72 o
   2   3  12      634.19      616.38     14.66 o
   3   3  12      630.26      624.15     12.92 o
   4   3  12      105.44      113.98      6.31 o
   5   3  12       35.65       23.57      4.34 o
   6   3  12      125.83      125.25      6.90 o
   7   3  12       19.68       11.93      3.96 o
   8   3  12        1.48        3.45      3.20 o
   9   3  12       89.60      105.34      6.80 o
  10   3  12       44.80       42.66      7.86 o
  11   3  12       24.13       14.64      4.25 o
 -19   4  12       30.13       29.50      8.75 o
 -18   4  12        5.47        5.86      3.37 o
 -17   4  12       31.50       19.86      7.46 o
 -16   4  12       10.47       10.35      3.13 o
 -15   4  12       95.31      107.68      5.79 o
 -14   4  12        7.07       11.45      3.24 o
 -13   4  12       23.73       30.00      3.92 o
 -12   4  12      478.75      505.61     13.33 o
 -11   4  12      531.63      558.78     17.53 o
 -10   4  12        1.88        0.88      2.25 o
  -9   4  12        0.52        2.27      2.17 o
  -8   4  12       29.53       29.14      3.84 o
  -7   4  12      122.74      123.74      5.95 o
  -6   4  12      271.58      291.25      8.56 o
  -5   4  12       48.84       59.00      4.88 o
  -4   4  12        0.03       -1.21      2.40 o
  -3   4  12      103.73      103.22      5.78 o
  -2   4  12      582.92      616.39     12.33 o
  -1   4  12      196.12      214.18      7.21 o
   0   4  12       24.26       17.62      5.42 o
   1   4  12      131.09      131.32     10.91 o
   2   4  12      218.25      215.72      8.83 o
   3   4  12       49.16       41.98      5.57 o
   4   4  12        0.44        2.12      3.02 o
   5   4  12        8.41        3.40      3.51 o
   6   4  12       74.21       80.04      9.17 o
   7   4  12        0.83       -1.67      2.68 o
   8   4  12       33.30       13.46      6.38 o
   9   4  12        1.48        1.58      2.48 o
  10   4  12       19.86        6.80      4.66 o
 -18   5  12       10.47        5.27      3.84 o
 -17   5  12        0.01        1.07      2.41 o
 -16   5  12        3.88        2.65      2.56 o
 -15   5  12       26.24       27.53      5.36 o
 -14   5  12        1.22        3.27      2.76 o
 -13   5  12      249.33      260.93      8.36 o
 -12   5  12        4.43        9.33      3.66 o
 -11   5  12      134.41      147.38      7.06 o
 -10   5  12        0.46        2.72      2.87 o
  -9   5  12      143.63      147.91      8.06 o
  -8   5  12        0.00        2.56      3.15 o
  -7   5  12       66.67       69.30      5.54 o
  -6   5  12        0.72        3.30      2.59 o
  -5   5  12       22.32       30.79      4.41 o
  -4   5  12      180.65      175.23      7.17 o
  -3   5  12        8.13        8.31      3.46 o
  -2   5  12       36.96       41.68      4.36 o
  -1   5  12      211.92      217.01      8.68 o
   0   5  12      171.46      154.88      7.19 o
   1   5  12      305.96      335.87     11.03 o
   2   5  12       64.95       63.55      6.08 o
   3   5  12       19.73       19.98      4.72 o
   4   5  12        0.02       -0.67      2.38 o
   5   5  12       21.15       19.93      4.16 o
   6   5  12        3.37        4.27      3.07 o
   7   5  12        0.42        1.15      3.32 o
   8   5  12        0.00        0.31      1.97 o
   9   5  12        7.92        3.55      4.89 o
 -16   6  12        2.43       -0.26      1.61 o
 -15   6  12       74.62      104.83      6.93 o
 -14   6  12       88.76      104.22      5.76 o
 -13   6  12      152.85      187.79      7.79 o
 -12   6  12        0.18       -0.47      1.94 o
 -11   6  12       16.57       19.59      4.32 o
 -10   6  12        9.48       12.47      5.11 o
  -9   6  12       67.67       78.92      7.35 o
  -8   6  12       38.86       55.00      6.93 o
  -7   6  12       15.19       23.12      4.28 o
  -6   6  12       16.73       18.02      3.74 o
  -5   6  12      102.92      107.95      6.42 o
  -4   6  12      119.52      141.95      7.15 o
  -3   6  12       50.48       49.47      6.89 o
  -2   6  12      171.63      178.87      7.69 o
  -1   6  12        6.78        8.35      3.37 o
   0   6  12       79.50       87.75      6.13 o
   1   6  12        2.25        4.42      2.89 o
   2   6  12      241.08      275.07      9.54 o
   3   6  12       47.00       48.52      5.24 o
   4   6  12       17.59       12.68      3.87 o
   5   6  12      161.35      202.10      8.72 o
   6   6  12       10.28        6.50      3.62 o
   7   6  12       77.50       88.77      5.65 o
 -13   7  12        6.43        9.57      4.95 o
 -12   7  12        8.17        3.36      3.05 o
 -11   7  12       12.21        9.88      4.31 o
 -10   7  12       24.71       16.05      5.12 o
  -9   7  12        0.14       -1.32      2.84 o
  -8   7  12       16.96       18.41      4.54 o
  -7   7  12       92.84      113.02      7.59 o
  -6   7  12       12.43       15.30      4.29 o
  -5   7  12       13.38       14.54      3.78 o
  -4   7  12        4.79        4.75      3.70 o
  -3   7  12      188.66      219.12      8.87 o
  -2   7  12      167.41      172.80      7.31 o
  -1   7  12        7.16        2.77      2.64 o
   0   7  12        4.72        4.78      2.81 o
   1   7  12       47.67       45.69      4.37 o
   2   7  12        8.79        7.81      3.01 o
   3   7  12      288.50      332.35     11.56 o
   4   7  12       59.19       65.25      7.28 o
  -8   8  12        7.61        1.87      3.97 o
  -7   8  12       21.61       15.32      6.98 o
  -6   8  12       10.62        7.60      5.33 o
  -5   8  12        6.54        5.84      4.95 o
  -4   8  12        1.64        1.96      3.92 o
  -3   8  12        0.43        0.97      3.33 o
  -2   8  12        2.99        1.69      2.91 o
  -1   8  12        0.35        1.39      3.19 o
 -21   0  13        7.37        0.94      3.53 o
 -19   0  13       20.55       16.40      8.77 o
 -17   0  13        0.33        1.53      3.89 o
 -15   0  13        2.82        0.82      3.45 o
 -13   0  13        0.08        2.90      3.19 o
 -11   0  13       46.21       55.76      5.79 o
  -9   0  13     3733.21     4079.96     56.50 o
  -7   0  13      365.38      373.81     10.31 o
  -5   0  13       44.65       48.81      2.99 o
  -3   0  13       76.76       71.74      3.35 o
  -1   0  13      246.12      239.55      7.25 o
   1   0  13      418.70      391.09     19.68 o
   3   0  13     2082.66     2181.18     45.84 o
   5   0  13     2082.12     2327.67     73.42 o
   7   0  13        8.66        3.81      4.85 o
   9   0  13       37.36       31.88     13.16 o
  11   0  13       49.80       44.91     29.25 o
 -21   1  13        3.73        0.81      2.48 o
 -20   1  13        5.38        0.51      2.02 o
 -19   1  13       21.80        9.47      3.30 o
 -18   1  13        9.53        8.32      3.47 o
 -17   1  13        0.91        0.23      2.06 o
 -16   1  13        0.01        1.66      2.93 o
 -15   1  13      143.71      136.39      7.54 o
 -14   1  13       85.79       84.59      5.64 o
 -13   1  13       42.69       37.36      4.66 o
 -12   1  13      343.09      365.29      7.88 o
 -11   1  13      254.62      263.05      9.36 o
 -10   1  13       32.03       34.46      3.12 o
  -9   1  13      168.27      172.07      5.80 o
  -8   1  13       37.28       43.63      2.87 o
  -7   1  13      507.55      520.13     11.20 o
  -6   1  13       41.95       41.03      3.06 o
  -5   1  13      103.66       93.40      2.82 o
  -4   1  13       98.16       98.59      2.85 o
  -3   1  13        1.34        1.64      1.18 o
  -2   1  13      174.21      174.67      4.03 o
  -1   1  13      132.96      148.12      4.32 o
   0   1  13        9.05        8.37      2.60 o
   1   1  13      299.04      349.09      8.08 o
   2   1  13      499.98      524.73     10.70 o
   3   1  13     2646.16     2832.09     70.42 o
   4   1  13      403.07      413.39     10.33 o
   5   1  13      357.94      364.22      9.75 o
   6   1  13        3.32        2.33      2.82 o
   7   1  13        6.39        7.10      3.10 o
   8   1  13      163.41      169.58      7.36 o
   9   1  13        1.35        0.66      2.30 o
  10   1  13       59.51       44.15     14.32 o
  11   1  13        6.59        1.32      2.98 o
 -20   2  13        1.42        0.16      1.84 o
 -19   2  13        0.37        1.49      3.02 o
 -18   2  13        0.48        0.02      2.07 o
 -17   2  13       65.66       49.47     12.74 o
 -16   2  13      149.63      145.98      6.04 o
 -15   2  13        8.11        7.87      3.02 o
 -14   2  13      481.27      523.42     12.88 o
 -13   2  13       17.53       17.53      4.13 o
 -12   2  13     1381.96     1519.28     37.63 o
 -11   2  13     1472.54     1529.42     37.01 o
 -10   2  13      268.66      286.57      7.69 o
  -9   2  13      110.37      110.89      4.54 o
  -8   2  13        0.00        2.73      2.11 o
  -7   2  13       58.97       49.88      3.77 o
  -6   2  13      111.85      104.11      4.34 o
  -5   2  13      199.62      184.95      6.02 o
  -4   2  13       26.26       22.63      3.56 o
  -3   2  13       12.51       10.88      2.28 o
  -2   2  13        0.01        1.09      1.67 o
  -1   2  13      283.83      295.03      6.58 o
   0   2  13       48.00       47.84      4.20 o
   1   2  13       60.37       54.21      7.07 o
   2   2  13        9.39        6.52      3.54 o
   3   2  13      423.93      397.96     10.09 o
   4   2  13      220.88      212.90      8.16 o
   5   2  13       16.58       13.17      3.51 o
   6   2  13      114.23      133.36      7.02 o
   7   2  13      153.75      174.39      7.87 o
   8   2  13        1.43        2.17      3.00 o
   9   2  13        3.75        3.06      2.70 o
  10   2  13        7.92        0.72      1.70 o
  11   2  13        4.70        0.80      2.18 o
 -20   3  13        0.32       -0.05      2.57 o
 -19   3  13       12.14        1.51      2.56 o
 -18   3  13        7.24        4.69      3.29 o
 -17   3  13       45.69       31.23      7.40 o
 -16   3  13       21.92       22.18      4.01 o
 -15   3  13       61.84       58.27      8.98 o
 -14   3  13       43.97       40.17      5.09 o
 -13   3  13      139.56      133.49      6.96 o
 -12   3  13      673.62      700.32     23.83 o
 -11   3  13       42.27       45.34      4.25 o
 -10   3  13      404.38      382.42     11.81 o
  -9   3  13       17.13       24.71      3.89 o
  -8   3  13      175.27      169.32      6.54 o
  -7   3  13       38.34       41.71      4.77 o
  -6   3  13       55.65       59.83      4.96 o
  -5   3  13       15.87       12.44      3.80 o
  -4   3  13      192.68      191.47      6.85 o
  -3   3  13        2.13        4.20      2.90 o
  -2   3  13       23.50       21.74      4.48 o
  -1   3  13       18.34       10.32      3.33 o
   0   3  13      626.26      620.71     19.17 o
   1   3  13      504.87      511.68     12.43 o
   2   3  13      588.43      603.87     13.91 o
   3   3  13      183.59      172.37      7.68 o
   4   3  13       19.93       14.73      3.90 o
   5   3  13       33.17       25.59      5.82 o
   6   3  13        6.51        4.90      3.07 o
   7   3  13        3.97        5.32      3.35 o
   8   3  13       14.62        8.98      4.02 o
   9   3  13       19.05        4.66      2.95 o
  10   3  13       38.79       35.70      9.04 o
 -19   4  13       17.46        3.54      3.81 o
 -18   4  13        3.97        1.01      1.95 o
 -17   4  13        2.08        1.17      1.98 o
 -16   4  13        3.68        3.54      2.63 o
 -15   4  13        0.74       -0.57      2.17 o
 -14   4  13       36.91       39.07      4.39 o
 -13   4  13      199.05      236.44      9.11 o
 -12   4  13     1117.63     1257.59     40.57 o
 -11   4  13       36.96       39.93      4.41 o
 -10   4  13      276.66      307.42      9.47 o
  -9   4  13      818.29      834.10     21.35 o
  -8   4  13      314.00      323.60      9.69 o
  -7   4  13      238.46      257.84      7.95 o
  -6   4  13       69.05       77.43      5.31 o
  -5   4  13       15.65       19.69      3.81 o
  -4   4  13       14.44       21.30      3.86 o
  -3   4  13      162.67      169.54      7.19 o
  -2   4  13      206.86      210.40      8.05 o
  -1   4  13       28.91       28.36      5.20 o
   0   4  13      135.13      141.60      9.26 o
   1   4  13        1.17       -0.16      2.06 o
   2   4  13       66.82       54.01      6.05 o
   3   4  13       16.42       18.10      4.94 o
   4   4  13        1.77       -0.87      2.64 o
   5   4  13        8.92        4.72      3.33 o
   6   4  13       15.48        6.83      3.71 o
   7   4  13        0.37        2.32      2.46 o
   8   4  13       15.93        7.55      3.15 o
   9   4  13       15.91        6.31      4.80 o
 -17   5  13        0.62        2.06      2.81 o
 -16   5  13       74.00       79.27      5.76 o
 -15   5  13        0.94        1.96      2.43 o
 -14   5  13      165.40      186.49      7.63 o
 -13   5  13       67.27       75.49      5.33 o
 -12   5  13       73.99       86.47      6.17 o
 -11   5  13       91.00       82.44      6.76 o
 -10   5  13       83.86       86.24      6.75 o
  -9   5  13      275.78      289.52     10.15 o
  -8   5  13       37.87       37.99      4.86 o
  -7   5  13        4.24        4.40      2.69 o
  -6   5  13       44.25       47.79      4.48 o
  -5   5  13        0.20        3.06      2.64 o
  -4   5  13       15.92       18.61      3.87 o
  -3   5  13       19.22       21.68      3.74 o
  -2   5  13        2.08        0.44      2.35 o
  -1   5  13        0.69        1.15      3.02 o
   0   5  13      617.45      662.99     17.60 o
   1   5  13        0.01        3.76      3.66 o
   2   5  13        1.76        4.16      3.47 o
   3   5  13        3.60       -1.28      2.59 o
   4   5  13        2.88        0.60      2.36 o
   5   5  13       49.06       59.77      6.12 o
   6   5  13        4.75        5.44      3.21 o
   7   5  13        8.27        1.90      2.39 o
   8   5  13        1.42        0.92      3.38 o
 -15   6  13       22.98        9.82      3.54 o
 -14   6  13        5.61        3.55      2.55 o
 -13   6  13        0.02       -1.67      3.33 o
 -12   6  13       30.75       33.28      6.25 o
 -11   6  13        2.83        1.98      3.33 o
 -10   6  13       17.31       15.96      4.41 o
  -9   6  13        0.68       -2.28      3.39 o
  -8   6  13       65.29       73.13      5.62 o
  -7   6  13       14.85       15.63      3.50 o
  -6   6  13        0.40        0.36      2.39 o
  -5   6  13       45.07       54.01      4.85 o
  -4   6  13        3.42        3.53      2.70 o
  -3   6  13       16.92       18.40      3.93 o
  -2   6  13      138.52      138.94      6.68 o
  -1   6  13        3.85        1.82      2.58 o
   0   6  13       74.36       92.03      6.57 o
   1   6  13        0.30       -1.53      2.89 o
   2   6  13       14.56       19.49      4.51 o
   3   6  13       41.31       45.67      5.22 o
   4   6  13        7.02        3.60      5.00 o
   5   6  13        1.51       -0.80      3.16 o
   6   6  13        9.20        6.17      3.88 o
 -12   7  13       11.47        6.03      3.28 o
 -11   7  13        5.89        4.84      3.10 o
 -10   7  13        0.62       -2.52      3.22 o
  -9   7  13        5.67        5.71      3.44 o
  -8   7  13       27.05       14.87      4.17 o
  -7   7  13        5.44        3.32      3.44 o
  -6   7  13      121.91      128.62      6.33 o
  -5   7  13        0.87        0.03      1.94 o
  -4   7  13        0.19        0.53      2.01 o
  -3   7  13       39.61       28.18      4.11 o
  -2   7  13       11.38        5.35      2.83 o
  -1   7  13       23.72       14.37      3.41 o
   0   7  13        7.73        5.16      2.35 o
   1   7  13        1.26       -0.34      1.75 o
   2   7  13       58.96       63.44      8.57 o
   3   7  13        6.76        4.19      3.76 o
 -20   0  14        0.29        0.60      2.88 o
 -18   0  14       76.43       88.04      8.14 o
 -16   0  14        1.58       -0.82      4.25 o
 -14   0  14       85.33       94.72      6.90 o
 -12   0  14       85.80       88.93      6.97 o
 -10   0  14     3904.75     4306.35     77.98 o
  -8   0  14        4.10        4.28      2.81 o
  -6   0  14     1081.72     1091.92     24.01 o
  -4   0  14      377.10      337.95      8.56 o
  -2   0  14     1433.75     1410.56     36.64 o
   0   0  14      284.42      306.25     10.75 o
   2   0  14       91.85       83.85      6.19 o
   4   0  14       20.97       20.54      6.90 o
   6   0  14      298.88      333.52     21.48 o
   8   0  14       34.57       34.85     10.52 o
  10   0  14       11.95        2.46      6.05 o
 -21   1  14        8.70        3.44      3.21 o
 -20   1  14        2.14        0.76      1.95 o
 -19   1  14        9.99        3.72      2.67 o
 -18   1  14       10.46        6.88      3.58 o
 -17   1  14       33.59       26.88      8.33 o
 -16   1  14        6.49        1.48      2.76 o
 -15   1  14       33.82       36.15      4.49 o
 -14   1  14       96.02      101.93      6.11 o
 -13   1  14      135.33      145.97      6.48 o
 -12   1  14      374.27      406.45     10.89 o
 -11   1  14        7.28       11.27      3.33 o
 -10   1  14       75.17       76.61      4.46 o
  -9   1  14      365.02      368.83     10.30 o
  -8   1  14       71.92       69.62      3.99 o
  -7   1  14      123.52      101.56      4.81 o
  -6   1  14       37.72       37.67      3.89 o
  -5   1  14       75.76       71.48      4.30 o
  -4   1  14       83.76       86.43      3.46 o
  -3   1  14        8.59        4.48      1.66 o
  -2   1  14      286.32      314.80      7.69 o
  -1   1  14      174.74      189.26      5.82 o
   0   1  14      578.61      584.97     10.32 o
   1   1  14     1428.11     1526.84     22.76 o
   2   1  14     1040.30     1130.41     22.64 o
   3   1  14       23.98       33.92      4.55 o
   4   1  14      626.16      633.86     21.97 o
   5   1  14       80.85       94.10      6.25 o
   6   1  14      192.07      217.64      8.41 o
   7   1  14        0.00       -1.38      2.61 o
   8   1  14       20.64       10.55      3.42 o
   9   1  14       12.70        6.25      3.06 o
  10   1  14       35.36        4.41      3.76 o
 -20   2  14        1.52        0.35      2.31 o
 -19   2  14        3.38        0.31      1.50 o
 -18   2  14       14.42        7.82      3.32 o
 -17   2  14       13.55        7.39      3.46 o
 -16   2  14        2.39        2.17      2.60 o
 -15   2  14      231.14      257.29      7.70 o
 -14   2  14       17.16       19.44      3.73 o
 -13   2  14       14.53       16.98      3.63 o
 -12   2  14      584.97      621.81     18.74 o
 -11   2  14     1052.82     1126.42     32.56 o
 -10   2  14        6.99        7.22      2.58 o
  -9   2  14       57.50       63.10      4.22 o
  -8   2  14      178.14      171.37      5.90 o
  -7   2  14      115.73      112.52      4.81 o
  -6   2  14       11.39        6.37      3.04 o
  -5   2  14      162.37      159.39      6.91 o
  -4   2  14       18.39       14.06      4.01 o
  -3   2  14       53.85       49.41      7.55 o
  -2   2  14       78.67       79.49      5.33 o
  -1   2  14       64.07       58.77      5.62 o
   0   2  14      489.89      474.90     10.19 o
   1   2  14       68.49       66.74      5.43 o
   2   2  14       31.15       33.80      4.53 o
   3   2  14      326.13      336.83     10.02 o
   4   2  14       25.62       23.92      3.83 o
   5   2  14       18.20       17.99      4.56 o
   6   2  14       49.94       47.32      8.33 o
   7   2  14        9.49        6.94      3.12 o
   8   2  14       28.96       13.84      4.32 o
   9   2  14       13.71        3.93      2.44 o
  10   2  14        2.56       -0.34      2.53 o
 -20   3  14        3.15        1.19      2.64 o
 -19   3  14        9.53        1.33      2.01 o
 -18   3  14        0.27        1.49      2.33 o
 -17   3  14       34.95       30.16      4.28 o
 -16   3  14        0.83        0.26      1.96 o
 -15   3  14      206.33      217.74      9.21 o
 -14   3  14      253.32      267.64      8.16 o
 -13   3  14      109.50      119.46      6.50 o
 -12   3  14       37.61       41.86      4.54 o
 -11   3  14        9.02       12.95      3.64 o
 -10   3  14      148.89      161.42      6.49 o
  -9   3  14        2.73        3.21      2.69 o
  -8   3  14        5.08        6.26      3.09 o
  -7   3  14       51.06       56.74      4.67 o
  -6   3  14      128.90      122.66      6.56 o
  -5   3  14      269.02      286.08      8.90 o
  -4   3  14        0.85        2.56      3.30 o
  -3   3  14      426.32      437.75     12.32 o
  -2   3  14      187.77      180.02      9.23 o
  -1   3  14       50.22       51.89      5.41 o
   0   3  14      332.70      331.45      9.87 o
   1   3  14      320.09      333.64     10.47 o
   2   3  14       16.46        9.88      3.80 o
   3   3  14       39.10       40.21      5.27 o
   4   3  14        2.19        0.49      1.88 o
   5   3  14       64.00       49.86      7.76 o
   6   3  14      108.14      124.61      7.53 o
   7   3  14       91.55      107.21      6.84 o
   8   3  14        2.28        0.13      1.86 o
   9   3  14       27.82        3.64      2.41 o
 -18   4  14        6.67        1.35      3.09 o
 -17   4  14        8.37        5.08      2.66 o
 -16   4  14        9.69        5.96      3.07 o
 -15   4  14        2.03        5.32      3.04 o
 -14   4  14       68.02       83.10      6.50 o
 -13   4  14       37.22       47.14      4.59 o
 -12   4  14      235.39      248.87      8.48 o
 -11   4  14        7.22        5.80      3.07 o
 -10   4  14       11.20       13.41      3.69 o
  -9   4  14       44.23       42.71      4.79 o
  -8   4  14       42.63       45.17      4.97 o
  -7   4  14        0.11       -1.50      2.70 o
  -6   4  14        9.37       11.56      3.85 o
  -5   4  14      113.18      114.14      6.56 o
  -4   4  14      262.16      265.44      7.80 o
  -3   4  14        0.16        0.26      2.42 o
  -2   4  14      518.17      506.39     11.84 o
  -1   4  14      252.07      254.93     10.60 o
   0   4  14       50.68       45.70      7.07 o
   1   4  14        2.79        3.05      3.19 o
   2   4  14        0.85       -0.09      2.11 o
   3   4  14       21.04       16.32      4.24 o
   4   4  14       35.97       31.06      5.90 o
   5   4  14       28.21       17.04      4.93 o
   6   4  14       11.25        5.09      3.32 o
   7   4  14        6.86        1.78      2.34 o
   8   4  14       40.58        8.02      4.64 o
 -17   5  14       15.68        7.67      4.19 o
 -16   5  14        0.00       -1.66      3.11 o
 -15   5  14        1.91        0.81      2.27 o
 -14   5  14        4.71        3.34      2.55 o
 -13   5  14       15.63       18.67      4.02 o
 -12   5  14       99.11      110.10      9.75 o
 -11   5  14        0.96        2.26      3.51 o
 -10   5  14      118.56      131.11      8.87 o
  -9   5  14        3.46        4.64      3.88 o
  -8   5  14       15.75       13.85      3.47 o
  -7   5  14       10.38       10.47      3.11 o
  -6   5  14        0.51        2.52      2.55 o
  -5   5  14        5.25        3.67      2.72 o
  -4   5  14       81.86       80.11      5.06 o
  -3   5  14       15.90       19.12      3.50 o
  -2   5  14        2.30        1.81      3.37 o
  -1   5  14        6.99        8.80      4.25 o
   0   5  14        0.06       -0.13      2.55 o
   1   5  14        2.47        0.83      2.89 o
   2   5  14        1.78        3.49      3.75 o
   3   5  14        0.12        1.42      2.49 o
   4   5  14       12.44        9.17      3.57 o
   5   5  14       16.95       11.65      3.64 o
   6   5  14        3.17        2.50      2.90 o
   7   5  14        3.21        1.64      3.05 o
 -15   6  14        9.72        4.83      3.95 o
 -14   6  14        3.32       -2.16      3.73 o
 -13   6  14        0.39       -0.33      3.04 o
 -12   6  14        4.03        3.25      4.25 o
 -11   6  14       15.59        9.93      3.88 o
 -10   6  14        5.51       11.09      3.86 o
  -9   6  14       29.47       27.46      4.20 o
  -8   6  14        4.26        4.68      3.11 o
  -7   6  14       57.03       42.06      5.60 o
  -6   6  14      114.31      120.22      6.22 o
  -5   6  14       50.26       56.18      5.19 o
  -4   6  14       20.97       21.32      3.49 o
  -3   6  14      147.28      155.02      6.84 o
  -2   6  14      179.62      192.38      7.58 o
  -1   6  14       53.75       53.23      5.97 o
   0   6  14        0.65        3.62      3.22 o
   1   6  14      114.58      148.61      7.61 o
   2   6  14        0.00        1.57      2.66 o
   3   6  14        0.30        0.41      2.52 o
   4   6  14       53.64       74.79      7.32 o
   5   6  14        4.47        3.44      3.34 o
 -11   7  14        0.96        0.05      2.51 o
 -10   7  14        4.55        3.42      2.85 o
  -9   7  14        2.76        0.53      2.19 o
  -8   7  14        0.59        0.48      2.28 o
  -7   7  14        7.00        4.08      3.11 o
  -6   7  14       68.28       64.72      5.51 o
  -5   7  14       37.43       17.66      3.96 o
  -4   7  14       10.78        7.06      2.70 o
  -3   7  14       17.49       10.01      3.09 o
  -2   7  14        1.71        0.48      1.73 o
  -1   7  14      108.58      113.01      7.81 o
   0   7  14        0.00       -1.83      2.99 o
   1   7  14       96.86      113.05      7.95 o
 -21   0  15       16.88        5.75      4.31 o
 -19   0  15        0.89        0.59      3.14 o
 -17   0  15       21.90       20.80      9.37 o
 -15   0  15      176.71      221.22     12.54 o
 -13   0  15        1.94        1.07      2.78 o
 -11   0  15     1736.59     2037.11     39.13 o
  -9   0  15      308.71      340.02     12.57 o
  -7   0  15     1116.31     1129.61     45.74 o
  -5   0  15     1274.81     1347.75     38.90 o
  -3   0  15      343.20      345.17     10.86 o
  -1   0  15     1217.37     1312.15     57.12 o
   1   0  15     1314.70     1457.33     42.26 o
   3   0  15       18.88       18.78      6.24 o
   5   0  15       17.28       19.36      9.16 o
   7   0  15        1.77        3.25      7.37 o
   9   0  15        4.82        1.70      5.88 o
 -20   1  15        0.01        0.34      2.17 o
 -19   1  15        0.04        0.95      2.44 o
 -18   1  15        0.36       -0.73      2.49 o
 -17   1  15       78.31       84.92      6.28 o
 -16   1  15        0.01        1.46      2.99 o
 -15   1  15       58.12       39.63     11.78 o
 -14   1  15       72.67       70.43      5.63 o
 -13   1  15      826.60      923.15     31.32 o
 -12   1  15       10.58       15.29      3.75 o
 -11   1  15      697.72      758.40     20.47 o
 -10   1  15      101.75      107.86      5.10 o
  -9   1  15        4.49        6.58      2.86 o
  -8   1  15        7.37        4.98      2.86 o
  -7   1  15        0.03        0.03      1.89 o
  -6   1  15      133.94      134.33      5.48 o
  -5   1  15        8.61        7.71      2.81 o
  -4   1  15       55.24       48.68      5.08 o
  -3   1  15       40.38       39.44      4.79 o
  -2   1  15        8.04        6.63      2.53 o
  -1   1  15        0.28        0.87      1.75 o
   0   1  15      225.85      230.14      7.06 o
   1   1  15       72.71       68.77      5.14 o
   2   1  15       15.19       20.02      3.83 o
   3   1  15      746.23      771.27     26.69 o
   4   1  15      440.56      490.21     16.12 o
   5   1  15      286.68      326.40     11.38 o
   6   1  15        4.77        5.52      3.92 o
   7   1  15       13.26       14.30      4.59 o
   8   1  15        1.17       -2.52      4.33 o
   9   1  15       16.37        3.29      4.33 o
 -20   2  15       48.99       74.91      8.66 o
 -19   2  15       75.40       99.18      6.76 o
 -18   2  15        0.62        1.37      2.64 o
 -17   2  15      201.98      238.82      9.19 o
 -16   2  15        0.81        2.37      2.90 o
 -15   2  15        1.98        1.96      2.60 o
 -14   2  15        3.08        2.85      2.52 o
 -13   2  15       86.13       95.33      5.65 o
 -12   2  15        2.13        1.85      2.65 o
 -11   2  15      764.13      818.56     28.20 o
 -10   2  15       71.96       73.85      4.92 o
  -9   2  15      300.41      287.77      9.54 o
  -8   2  15      177.50      187.70      6.04 o
  -7   2  15        9.52        8.70      3.43 o
  -6   2  15        0.55       -1.31      2.46 o
  -5   2  15      610.53      626.25     13.98 o
  -4   2  15       10.25        8.14      3.43 o
  -3   2  15        7.75        3.36      3.35 o
  -2   2  15        0.42        0.72      2.26 o
  -1   2  15       94.65       83.18      5.65 o
   0   2  15      185.50      188.29      7.27 o
   1   2  15      113.35      107.02      8.50 o
   2   2  15       17.49       16.31      3.92 o
   3   2  15      153.00      165.44      7.00 o
   4   2  15        2.03       -1.02      2.51 o
   5   2  15        3.55        1.63      2.84 o
   6   2  15       12.98        9.74      3.75 o
   7   2  15        1.33        0.20      1.91 o
   8   2  15       27.69        5.36      2.24 o
   9   2  15        0.68       -0.76      3.12 o
 -19   3  15        0.07       -0.14      1.94 o
 -18   3  15        0.51       -0.09      1.46 o
 -17   3  15        0.35       -1.60      2.47 o
 -16   3  15        5.57        4.22      2.47 o
 -15   3  15       15.73       12.75      3.16 o
 -14   3  15        3.75        1.71      2.28 o
 -13   3  15       53.75       66.99      4.70 o
 -12   3  15        4.83        0.88      2.30 o
 -11   3  15      363.78      382.82      9.47 o
 -10   3  15       11.19       12.00      3.15 o
  -9   3  15       12.23       10.38      3.19 o
  -8   3  15      250.74      267.95      8.82 o
  -7   3  15      112.80      120.23      5.78 o
  -6   3  15       43.66       46.79      5.77 o
  -5   3  15        6.70       11.66      4.32 o
  -4   3  15       75.79       91.96      7.00 o
  -3   3  15      246.56      264.47      9.81 o
  -2   3  15       14.28       15.58      4.91 o
  -1   3  15        0.47        1.95      2.70 o
   0   3  15        0.69        6.54      3.71 o
   1   3  15        7.23        3.43      3.37 o
   2   3  15       27.87       24.65      7.06 o
   3   3  15       48.27       51.70     11.79 o
   4   3  15      154.70      178.25      7.69 o
   5   3  15      237.53      242.07     12.88 o
   6   3  15       63.26       73.53     10.32 o
   7   3  15       12.43        2.66      2.67 o
   8   3  15        5.75        1.22      1.92 o
 -18   4  15       11.68        1.20      2.47 o
 -17   4  15        7.97        3.53      2.19 o
 -16   4  15        8.77        6.09      3.12 o
 -15   4  15       20.04       17.88      3.94 o
 -14   4  15       10.51       16.52      4.07 o
 -13   4  15       15.40       17.09      3.57 o
 -12   4  15        3.55        1.68      2.34 o
 -11   4  15      295.78      308.41     10.54 o
 -10   4  15      175.75      188.79      7.89 o
  -9   4  15       39.40       32.17      4.42 o
  -8   4  15      412.96      484.25     11.74 o
  -7   4  15       12.71       12.87      3.83 o
  -6   4  15        3.33        3.04      2.92 o
  -5   4  15       40.95       34.98      5.36 o
  -4   4  15       22.32       21.72      4.76 o
  -3   4  15       32.20       35.89      5.24 o
  -2   4  15        1.87        0.93      2.86 o
  -1   4  15      127.77      132.69      7.90 o
   0   4  15        4.89        2.14      3.61 o
   1   4  15       18.24       18.92      5.21 o
   2   4  15        2.43        2.81      2.87 o
   3   4  15       45.60       50.73      5.79 o
   4   4  15       16.23       11.73      3.88 o
   5   4  15        0.01        1.14      2.61 o
   6   4  15        1.20        0.23      1.90 o
   7   4  15       13.78        1.27      2.18 o
 -16   5  15        0.27       -2.14      3.73 o
 -15   5  15        0.72        0.88      1.70 o
 -14   5  15       29.66       20.00      5.21 o
 -13   5  15       40.42       38.47      6.65 o
 -12   5  15      119.83      131.22      8.12 o
 -11   5  15      111.41      116.09      7.85 o
 -10   5  15       22.22       22.22      5.21 o
  -9   5  15        3.79        3.52      2.63 o
  -8   5  15        0.00       -0.03      1.69 o
  -7   5  15        0.48        0.14      1.99 o
  -6   5  15       91.53      106.69      6.14 o
  -5   5  15        0.48        0.23      2.07 o
  -4   5  15       43.71       47.78      4.68 o
  -3   5  15       40.26       42.44      5.49 o
  -2   5  15        0.01        1.41      3.04 o
  -1   5  15       11.20       10.07      4.15 o
   0   5  15       56.17       77.61      6.62 o
   1   5  15        0.08        1.04      2.78 o
   2   5  15        8.08        8.86      3.96 o
   3   5  15        3.95        3.76      3.49 o
   4   5  15        6.93        1.09      2.69 o
   5   5  15       14.91        7.21      3.33 o
 -14   6  15        0.17       -1.24      3.85 o
 -13   6  15       16.35        7.91      4.42 o
 -12   6  15        3.01        1.95      3.64 o
 -11   6  15        2.00        2.03      2.29 o
 -10   6  15       21.82       16.77      4.87 o
  -9   6  15       51.14       56.06      4.71 o
  -8   6  15       26.70       14.98      4.85 o
  -7   6  15       93.64       94.11      5.31 o
  -6   6  15       73.23       71.34      5.34 o
  -5   6  15        0.30        1.41      2.03 o
  -4   6  15        1.61        0.88      2.13 o
  -3   6  15      154.42      173.21      7.96 o
  -2   6  15        0.12        2.20      3.00 o
  -1   6  15        3.17        0.43      3.10 o
   0   6  15        3.01        1.94      2.83 o
   1   6  15        0.95        1.64      2.68 o
   2   6  15      146.08      185.71      7.53 o
   3   6  15       12.71        7.27      3.69 o
 -10   7  15        1.54        1.55      2.85 o
  -9   7  15        0.69       -0.06      2.19 o
  -8   7  15       45.88       29.71      4.33 o
  -7   7  15        8.52        3.79      3.02 o
  -6   7  15       42.96       21.99      6.05 o
  -5   7  15        2.21        0.18      1.60 o
  -4   7  15        6.67        1.56      1.93 o
  -3   7  15        1.46        0.32      1.91 o
  -2   7  15        6.28        2.39      2.72 o
  -1   7  15       37.21       31.91      6.95 o
 -20   0  16        1.51       -0.04      2.06 o
 -18   0  16        8.04        0.54      2.73 o
 -16   0  16       24.24       16.88      8.36 o
 -14   0  16       15.48        8.22      3.77 o
 -12   0  16      299.40      290.22     12.24 o
 -10   0  16       73.41       72.44      9.68 o
  -8   0  16        4.19        2.54      4.89 o
  -6   0  16       23.21       22.65      5.61 o
  -4   0  16       27.13       21.15      4.91 o
  -2   0  16       97.35      104.64      6.95 o
   0   0  16     3064.24     3462.38    121.61 o
   2   0  16      717.24      747.69     42.80 o
   4   0  16      854.26     1043.31     38.41 o
   6   0  16      311.02      361.19     23.27 o
   8   0  16      111.45      136.53     14.39 o
 -20   1  16        0.22        1.15      2.15 o
 -19   1  16        1.31       -0.35      2.19 o
 -18   1  16        4.21        1.60      2.82 o
 -17   1  16        7.96        4.69      3.19 o
 -16   1  16       84.84       99.28      5.56 o
 -15   1  16       53.51       45.79      9.73 o
 -14   1  16       69.11       64.87      9.47 o
 -13   1  16        3.28        4.02      2.79 o
 -12   1  16      692.48      751.52     24.02 o
 -11   1  16      123.44      121.19      6.27 o
 -10   1  16        0.16       -0.16      2.10 o
  -9   1  16        5.87        6.02      3.04 o
  -8   1  16      163.40      166.34      7.07 o
  -7   1  16      182.61      176.36      6.51 o
  -6   1  16       67.47       62.32      5.71 o
  -5   1  16       20.74       19.42      3.67 o
  -4   1  16      222.95      248.03      7.98 o
  -3   1  16       84.70       96.03      5.12 o
  -2   1  16        1.94        5.15      2.34 o
  -1   1  16        1.39        1.00      1.61 o
   0   1  16       65.63       67.21      4.96 o
   1   1  16        0.93        2.10      2.19 o
   2   1  16      282.99      281.34      9.99 o
   3   1  16       25.96       29.30      4.54 o
   4   1  16       26.83       32.67      4.92 o
   5   1  16        2.74        4.16      3.76 o
   6   1  16        3.18        5.60      3.85 o
   7   1  16       30.07       13.85      7.88 o
   8   1  16       60.23       65.58     12.65 o
 -20   2  16        1.01       -0.08      2.25 o
 -19   2  16        1.16        0.40      1.78 o
 -18   2  16        0.25       -0.46      2.34 o
 -17   2  16        1.05        0.05      1.98 o
 -16   2  16       27.74       30.20      3.97 o
 -15   2  16       27.89       30.59      4.45 o
 -14   2  16      232.68      264.45      8.04 o
 -13   2  16      132.52      136.36      6.08 o
 -12   2  16       94.72      100.77      5.29 o
 -11   2  16       91.34      117.13      5.68 o
 -10   2  16      960.95     1113.38     34.29 o
  -9   2  16      186.70      201.34      7.09 o
  -8   2  16        4.12        5.92      3.22 o
  -7   2  16      172.00      195.83      7.55 o
  -6   2  16       78.67       76.69      6.65 o
  -5   2  16       24.09       13.78      3.99 o
  -4   2  16        0.12        1.26      2.81 o
  -3   2  16        1.15        2.82      3.13 o
  -2   2  16       12.60       12.38      4.46 o
  -1   2  16        4.44        1.40      2.48 o
   0   2  16        0.19        0.43      2.46 o
   1   2  16      136.84      150.98      8.04 o
   2   2  16      113.40      125.22      6.21 o
   3   2  16        1.83        1.58      2.39 o
   4   2  16        0.59        2.10      2.45 o
   5   2  16        2.31        1.13      2.49 o
   6   2  16        0.47       -0.30      1.68 o
   7   2  16       11.20        3.22      2.40 o
   8   2  16        9.55        0.05      2.32 o
 -19   3  16       10.55        1.51      2.37 o
 -18   3  16        2.62        1.62      2.67 o
 -17   3  16        6.69        2.65      1.97 o
 -16   3  16        8.27        6.47      2.66 o
 -15   3  16        9.61        8.37      2.67 o
 -14   3  16       17.68       14.98      3.10 o
 -13   3  16        5.66        6.18      3.24 o
 -12   3  16      257.64      320.75      9.98 o
 -11   3  16      375.58      438.51     10.26 o
 -10   3  16      365.20      405.24      9.63 o
  -9   3  16       46.54       44.41      4.30 o
  -8   3  16       18.42       12.35      3.42 o
  -7   3  16        5.60        6.77      3.74 o
  -6   3  16       22.02       18.84      4.60 o
  -5   3  16        5.05        4.15      3.51 o
  -4   3  16      329.70      326.84     10.80 o
  -3   3  16      200.28      192.59      9.11 o
  -2   3  16        0.33        1.41      3.42 o
  -1   3  16       17.90       20.47      7.78 o
   0   3  16        1.45        1.57      2.80 o
   1   3  16       57.72       69.51      7.91 o
   2   3  16        0.82       -0.36      2.67 o
   3   3  16      199.01      229.39      8.76 o
   4   3  16       74.10       76.29      6.06 o
   5   3  16       80.33       93.10      5.96 o
   6   3  16       27.67        2.70      1.84 o
   7   3  16       35.29        3.25      3.25 o
 -18   4  16        4.53        0.00      3.85 o
 -17   4  16       26.48        8.79      3.19 o
 -16   4  16        0.27       -0.03      1.85 o
 -15   4  16       22.62       20.62      5.14 o
 -14   4  16        7.74       10.65      3.79 o
 -13   4  16       43.22       43.82      4.67 o
 -12   4  16       14.46       16.63      3.86 o
 -11   4  16       17.02       14.97      3.93 o
 -10   4  16        3.83        2.82      2.67 o
  -9   4  16       60.77       67.88      5.39 o
  -8   4  16      250.25      283.77      8.84 o
  -7   4  16       73.34       74.82      5.73 o
  -6   4  16      145.08      123.98      7.49 o
  -5   4  16      127.86      121.52      7.49 o
  -4   4  16      126.04      127.16      7.52 o
  -3   4  16       22.23       23.90      4.92 o
  -2   4  16       14.19       12.22      4.93 o
  -1   4  16        4.29        4.96      4.50 o
   0   4  16       20.70       18.14      5.26 o
   1   4  16        6.13        5.13      3.95 o
   2   4  16       49.00       38.87      8.13 o
   3   4  16      121.67      134.33      7.03 o
   4   4  16       50.30       64.51      7.07 o
   5   4  16        5.61        1.58      1.97 o
   6   4  16       14.33        1.19      2.65 o
 -16   5  16        0.02       -1.17      3.05 o
 -15   5  16        2.21       -0.99      3.85 o
 -14   5  16       26.05        8.32      3.35 o
 -13   5  16        2.28        2.45      2.88 o
 -12   5  16      104.19      124.35      7.28 o
 -11   5  16        6.49        3.05      3.25 o
 -10   5  16      169.26      188.00      8.78 o
  -9   5  16      160.25      163.55      7.60 o
  -8   5  16        1.10        1.27      2.22 o
  -7   5  16       29.45       32.87      4.42 o
  -6   5  16        2.84        1.61      2.40 o
  -5   5  16       15.65       14.53      4.00 o
  -4   5  16       64.62       66.53      5.64 o
  -3   5  16        0.01        0.54      2.67 o
  -2   5  16       10.52        9.87      4.43 o
  -1   5  16       13.93        9.11      4.25 o
   0   5  16       13.76        8.48      3.80 o
   1   5  16        1.75        2.71      3.26 o
   2   5  16        2.42        1.20      2.65 o
   3   5  16        0.19       -0.62      2.24 o
   4   5  16       40.32       29.25      6.95 o
 -13   6  16        4.69        3.93      3.33 o
 -12   6  16        0.02       -1.27      3.66 o
 -11   6  16        5.96        2.57      2.18 o
 -10   6  16       45.41       41.77      6.37 o
  -9   6  16        2.57        2.62      2.93 o
  -8   6  16        9.79        5.62      2.96 o
  -7   6  16      199.23      207.11     11.51 o
  -6   6  16        1.71        0.75      1.95 o
  -5   6  16        0.00        0.55      2.02 o
  -4   6  16       24.41       14.62      3.69 o
  -3   6  16       93.30      104.13      6.30 o
  -2   6  16       71.49       99.08      6.32 o
  -1   6  16       43.96       42.75      5.49 o
   0   6  16       36.20       16.92      6.37 o
   1   6  16        0.12        0.11      2.21 o
  -7   7  16       12.32       12.24      5.74 o
  -6   7  16       17.99       14.14      5.82 o
  -5   7  16        0.36        2.23      4.09 o
 -19   0  17       18.42        4.61      3.54 o
 -17   0  17        8.88        2.75      3.41 o
 -15   0  17       84.66       82.34      7.34 o
 -13   0  17      342.41      363.36     19.99 o
 -11   0  17        2.28        3.05      4.85 o
  -9   0  17      109.34      108.74     10.70 o
  -7   0  17      116.04      123.99     16.10 o
  -5   0  17       68.55       77.65      5.82 o
  -3   0  17       34.02       22.73      5.81 o
  -1   0  17        0.94       -1.25      3.21 o
   1   0  17      164.38      154.70      9.82 o
   3   0  17      115.09      146.12     13.91 o
   5   0  17      154.83      176.99     15.95 o
   7   0  17        3.79        2.05      6.62 o
 -20   1  17       10.35        1.83      3.14 o
 -19   1  17        0.03       -0.28      1.78 o
 -18   1  17        1.63       -0.03      1.58 o
 -17   1  17        7.98       11.04      3.76 o
 -16   1  17       66.02       72.92      7.29 o
 -15   1  17       52.90       53.97     10.88 o
 -14   1  17       97.00      114.83      5.37 o
 -13   1  17      120.19      108.44      6.33 o
 -12   1  17       72.84       73.31      5.24 o
 -11   1  17       17.08       19.02      3.72 o
 -10   1  17        3.56        2.75      2.83 o
  -9   1  17      135.55      136.51      6.14 o
  -8   1  17      196.57      214.99      7.35 o
  -7   1  17        1.48        4.32      2.60 o
  -6   1  17      121.26      131.69      5.76 o
  -5   1  17       64.69       49.25      6.89 o
  -4   1  17        3.74        5.12      3.72 o
  -3   1  17        5.09        1.94      2.42 o
  -2   1  17       44.09       32.94      4.51 o
  -1   1  17        0.26        0.89      2.18 o
   0   1  17       67.73       59.04      4.65 o
   1   1  17       28.84       35.49      4.52 o
   2   1  17      162.97      161.67      8.14 o
   3   1  17      241.45      296.36     11.16 o
   4   1  17       16.65       13.71      4.54 o
   5   1  17       41.68       33.76      6.32 o
   6   1  17        3.47        0.43      2.26 o
   7   1  17       32.41       32.71     12.87 o
 -19   2  17        0.06        0.08      1.90 o
 -18   2  17       13.61        2.23      2.56 o
 -17   2  17       10.68        7.56      3.01 o
 -16   2  17        1.02       -1.34      2.46 o
 -15   2  17      128.46      160.83      9.69 o
 -14   2  17      314.06      348.17     14.98 o
 -13   2  17      242.95      267.09     12.12 o
 -12   2  17      548.01      645.99     23.01 o
 -11   2  17       71.48       79.85      4.81 o
 -10   2  17       35.91       40.13      4.82 o
  -9   2  17       24.46       24.80      4.68 o
  -8   2  17      111.41      116.42      6.00 o
  -7   2  17       53.32       49.43      4.67 o
  -6   2  17       31.98       20.40      4.26 o
  -5   2  17      354.63      362.31     12.99 o
  -4   2  17       37.62       20.37      5.23 o
  -3   2  17        1.15        4.13      3.53 o
  -2   2  17       38.12       34.14      4.93 o
  -1   2  17       35.16       30.72      5.43 o
   0   2  17      157.04      178.60      8.17 o
   1   2  17      115.18      131.16      7.31 o
   2   2  17       57.82       56.65      5.64 o
   3   2  17        0.00       -0.15      1.60 o
   4   2  17       10.91        5.37      2.49 o
   5   2  17       23.14        7.79      2.99 o
   6   2  17       18.58        3.85      2.58 o
   7   2  17        0.63        0.63      3.69 o
 -18   3  17        6.17        0.22      1.96 o
 -17   3  17        0.87        0.09      1.23 o
 -16   3  17        6.07        2.22      2.16 o
 -15   3  17        0.64        0.09      1.96 o
 -14   3  17        0.13        3.24      2.97 o
 -13   3  17       32.35       37.25      5.11 o
 -12   3  17      365.75      425.90     15.07 o
 -11   3  17      328.82      370.27      9.63 o
 -10   3  17       20.35       19.40      3.43 o
  -9   3  17        9.55       10.59      3.10 o
  -8   3  17      158.62      175.24      8.06 o
  -7   3  17       78.81       88.65      6.56 o
  -6   3  17       47.22       69.94      6.20 o
  -5   3  17       57.92       69.64      7.04 o
  -4   3  17        0.50        4.94      3.69 o
  -3   3  17        8.26       10.51      4.24 o
  -2   3  17       10.68        8.33      3.94 o
  -1   3  17       18.69       21.19      5.73 o
   0   3  17      118.87      136.85      8.61 o
   1   3  17        0.07       -0.13      2.29 o
   2   3  17        1.16        2.80      3.06 o
   3   3  17       98.29      122.12      6.75 o
   4   3  17       42.41       31.44     10.47 o
   5   3  17       35.01        3.56      3.26 o
   6   3  17       10.42        0.23      2.12 o
 -17   4  17        4.60        0.04      1.83 o
 -16   4  17        4.61        0.19      2.15 o
 -15   4  17        5.17        0.95      2.47 o
 -14   4  17       45.62       44.71      9.87 o
 -13   4  17       32.97       32.62      4.77 o
 -12   4  17        0.55        0.13      1.88 o
 -11   4  17        7.44        6.94      3.31 o
 -10   4  17       38.90       39.05      6.32 o
  -9   4  17        8.94       12.85      3.60 o
  -8   4  17      800.27      937.79     36.68 o
  -7   4  17        5.41       12.59      4.12 o
  -6   4  17        8.54       13.39      4.57 o
  -5   4  17       17.48       18.26      4.52 o
  -4   4  17       24.47       29.91      4.99 o
  -3   4  17        5.53        4.00      3.31 o
  -2   4  17       27.11       25.66      6.09 o
  -1   4  17        0.12        1.13      3.30 o
   0   4  17       13.22        8.34      4.32 o
   1   4  17        4.56        1.51      3.26 o
   2   4  17       36.53       20.93      9.88 o
   3   4  17      185.75      226.94     10.52 o
   4   4  17       18.67        6.42      3.99 o
 -15   5  17       26.49       36.16     11.99 o
 -14   5  17        0.85        0.28      2.77 o
 -13   5  17        0.01       -0.13      1.60 o
 -12   5  17       25.59        8.26      3.84 o
 -11   5  17       11.55        7.55      4.07 o
 -10   5  17      286.58      350.32     14.51 o
  -9   5  17      145.48      174.47      8.62 o
  -8   5  17      159.47      173.48      7.98 o
  -7   5  17        3.29        3.21      2.91 o
  -6   5  17        1.69        2.46      2.80 o
  -5   5  17        9.90       10.79      3.81 o
  -4   5  17       47.28       49.19      5.00 o
  -3   5  17        0.10        1.17      3.26 o
  -2   5  17        2.38        5.88      4.10 o
  -1   5  17       16.96        6.63      4.45 o
   0   5  17       12.09        7.93      4.42 o
   1   5  17        3.83        3.40      3.53 o
   2   5  17        4.66        1.76      3.12 o
   3   5  17        0.58        1.13      2.57 o
 -12   6  17        8.42        5.07      3.05 o
 -11   6  17       42.05       25.01      5.22 o
 -10   6  17       13.87       10.72      3.55 o
  -9   6  17        1.10        0.99      2.28 o
  -8   6  17       22.68       14.25      3.43 o
  -7   6  17        0.28        0.17      1.92 o
  -6   6  17       30.71       18.43      5.97 o
  -5   6  17       18.86       12.24      3.55 o
  -4   6  17        0.27        2.07      3.27 o
  -3   6  17       15.27       10.72      3.80 o
  -2   6  17        0.93        0.57      2.45 o
  -1   6  17       12.65        7.11      3.46 o
 -18   0  18      115.45      189.43     13.32 o
 -16   0  18        0.32        0.92      3.50 o
 -14   0  18       28.61       22.56      9.54 o
 -12   0  18       37.03       37.17     14.92 o
 -10   0  18        4.27       -0.69      4.20 o
  -8   0  18        8.45        3.44      4.77 o
  -6   0  18      186.97      214.84     16.94 o
  -4   0  18      757.96      705.14     48.86 o
  -2   0  18      104.97      105.08      8.70 o
   0   0  18       98.44       87.36      7.04 o
   2   0  18      193.31      221.70     15.99 o
   4   0  18       29.77       22.80      9.84 o
   6   0  18        7.12        0.24      5.16 o
 -19   1  18       58.51       88.17      6.49 o
 -18   1  18        7.19        5.36      2.91 o
 -17   1  18        2.30        4.26      2.79 o
 -16   1  18        6.59        5.21      2.60 o
 -15   1  18       16.06        9.05      3.22 o
 -14   1  18       29.73       30.97      7.78 o
 -13   1  18      181.48      214.23      8.13 o
 -12   1  18      129.15      136.37      7.21 o
 -11   1  18       40.54       53.04      5.80 o
 -10   1  18       17.70       26.56      4.28 o
  -9   1  18       49.49       51.60      5.25 o
  -8   1  18        0.02       -0.86      2.40 o
  -7   1  18       82.89       78.71      6.34 o
  -6   1  18       47.01       32.53      6.17 o
  -5   1  18       66.46       69.90      8.65 o
  -4   1  18       13.01       12.29      3.90 o
  -3   1  18        8.97        5.57      3.09 o
  -2   1  18      120.78      118.31      5.69 o
  -1   1  18        2.72        2.20      2.68 o
   0   1  18        3.61        4.64      2.62 o
   1   1  18      406.41      422.57     12.07 o
   2   1  18        0.08        0.26      2.13 o
   3   1  18      344.51      403.87     13.47 o
   4   1  18        1.20       -1.74      3.05 o
   5   1  18       52.78       38.14     12.23 o
   6   1  18        4.21        1.89      3.61 o
 -18   2  18        3.90        0.09      1.81 o
 -17   2  18        0.40       -0.55      2.03 o
 -16   2  18        5.49        2.96      2.69 o
 -15   2  18       32.39       32.67      4.31 o
 -14   2  18       32.76       37.84      4.48 o
 -13   2  18       31.75       25.12      5.61 o
 -12   2  18        1.35        0.56      1.90 o
 -11   2  18      104.96      110.73      6.39 o
 -10   2  18       70.81       79.99      5.82 o
  -9   2  18      194.27      231.30      8.51 o
  -8   2  18        0.01        2.56      2.62 o
  -7   2  18       28.17       21.41      3.97 o
  -6   2  18      278.97      284.45      8.87 o
  -5   2  18      102.13       88.39      6.19 o
  -4   2  18       46.18       43.72      9.49 o
  -3   2  18       20.69       18.04      4.12 o
  -2   2  18      264.20      242.72     14.38 o
  -1   2  18       47.81       50.42      5.90 o
   0   2  18       49.12       53.00      5.75 o
   1   2  18        5.70        7.13      3.06 o
   2   2  18        5.68        2.38      2.53 o
   3   2  18        0.00        1.95      2.32 o
   4   2  18       20.80        3.97      2.10 o
   5   2  18       25.09       10.81      6.10 o
 -18   3  18        6.48        0.01      2.66 o
 -17   3  18        6.59        0.18      2.08 o
 -16   3  18        1.81       -0.03      1.58 o
 -15   3  18       26.79       10.60      3.51 o
 -14   3  18        0.61        3.19      2.86 o
 -13   3  18        0.19        2.30      3.02 o
 -12   3  18      326.67      391.35     20.06 o
 -11   3  18       96.19       91.92      8.51 o
 -10   3  18       43.09       44.03      5.99 o
  -9   3  18      105.66      121.57      6.65 o
  -8   3  18       40.72       36.85      7.39 o
  -7   3  18       71.19       57.14     10.55 o
  -6   3  18       38.15       41.10      8.41 o
  -5   3  18        1.34       -0.69      2.66 o
  -4   3  18        5.68        5.52      3.65 o
  -3   3  18       31.84       28.84      5.80 o
  -2   3  18       75.85       81.07      5.84 o
  -1   3  18      101.85      110.34      8.46 o
   0   3  18       91.63      100.15      7.62 o
   1   3  18        5.26        2.34      2.71 o
   2   3  18       71.23       74.37      5.76 o
   3   3  18        5.86        1.68      2.42 o
   4   3  18        0.17        1.34      2.36 o
 -16   4  18        6.37        0.05      1.60 o
 -15   4  18        5.75       -0.13      2.06 o
 -14   4  18       10.48        0.26      1.81 o
 -13   4  18       47.14       48.74     11.07 o
 -12   4  18      119.81      125.06      6.07 o
 -11   4  18       17.80       12.56      3.05 o
 -10   4  18      115.36      130.61      6.08 o
  -9   4  18        7.44        5.63      3.53 o
  -8   4  18        9.66        8.97      3.72 o
  -7   4  18      272.72      311.01     13.06 o
  -6   4  18        0.01       -0.29      2.10 o
  -5   4  18       11.53       17.95      4.53 o
  -4   4  18       57.40       59.01      7.38 o
  -3   4  18        0.76        1.67      3.86 o
  -2   4  18        0.82       -2.92      3.58 o
  -1   4  18       21.91       14.84      4.86 o
   0   4  18        2.19        0.50      2.93 o
   1   4  18        0.07        0.99      2.86 o
   2   4  18       60.67       79.49      6.44 o
   3   4  18       63.91       72.12      5.82 o
 -14   5  18        7.34       -0.67      3.04 o
 -13   5  18       25.72        9.93      4.45 o
 -12   5  18        8.81        3.59      2.79 o
 -11   5  18       28.58       12.01      4.42 o
 -10   5  18      101.18      100.25      9.94 o
  -9   5  18      277.03      324.98     22.16 o
  -8   5  18        0.46        2.07      2.60 o
  -7   5  18       11.22       11.18      3.62 o
  -6   5  18        3.60        2.24      3.15 o
  -5   5  18        1.56        1.48      3.58 o
  -4   5  18        8.86        5.02      3.79 o
  -3   5  18       14.62        9.12      4.26 o
  -2   5  18        0.90       -0.50      2.59 o
  -1   5  18        0.24       -0.04      2.53 o
   0   5  18        0.11        0.21      2.33 o
   1   5  18        0.00       -0.31      2.33 o
 -10   6  18        3.95        3.23      3.36 o
  -9   6  18       31.53       14.12      5.50 o
  -8   6  18       18.96       12.49      4.55 o
  -7   6  18        9.32        6.93      3.25 o
  -6   6  18        3.18        3.33      3.37 o
  -5   6  18        7.79        3.85      3.57 o
  -4   6  18       13.59        4.84      3.38 o
 -17   0  19        5.08        3.57      4.51 o
 -15   0  19        2.83       -1.17      2.92 o
 -13   0  19        3.75        5.57      5.08 o
 -11   0  19        1.70        3.99      4.95 o
  -9   0  19       25.99       30.24      8.19 o
  -7   0  19       72.04       82.52      8.77 o
  -5   0  19       40.56       27.66      9.32 o
  -3   0  19      180.38      184.11     10.62 o
  -1   0  19       19.92       21.23      4.78 o
   1   0  19      228.70      271.66     16.22 o
   3   0  19       56.68       79.16     10.58 o
   5   0  19       74.48       82.67     10.04 o
 -18   1  19        4.77        1.58      2.34 o
 -17   1  19       73.59       92.86      8.35 o
 -16   1  19        5.91        2.19      2.26 o
 -15   1  19       52.75       30.81      9.03 o
 -14   1  19        3.11        2.34      2.36 o
 -13   1  19      184.26      212.10      8.71 o
 -12   1  19       11.09       16.49      4.37 o
 -11   1  19       17.54       22.14      4.64 o
 -10   1  19        4.46        1.99      2.89 o
  -9   1  19        5.65        3.62      3.54 o
  -8   1  19       62.58       62.04     14.68 o
  -7   1  19       35.03       17.35      7.25 o
  -6   1  19        9.14        4.15      3.00 o
  -5   1  19       69.01       69.81      5.98 o
  -4   1  19       17.13       12.56      3.54 o
  -3   1  19        3.64        5.21      2.87 o
  -2   1  19       58.64       60.97      5.31 o
  -1   1  19        5.07        5.69      2.84 o
   0   1  19        6.60        4.78      2.74 o
   1   1  19       64.52       68.12      5.26 o
   2   1  19        0.11       -0.82      2.05 o
   3   1  19      101.81      116.30      9.78 o
   4   1  19        4.12        1.39      2.93 o
 -18   2  19        0.03        0.57      2.17 o
 -17   2  19       11.22        1.97      2.06 o
 -16   2  19       24.40        9.67      3.34 o
 -15   2  19       43.50       45.33      7.56 o
 -14   2  19      101.44      118.05      7.01 o
 -13   2  19       60.78       69.85      4.59 o
 -12   2  19      101.31      122.46      6.99 o
 -11   2  19      167.14      200.04      8.85 o
 -10   2  19        6.78        9.49      3.50 o
  -9   2  19       59.51       56.40     11.32 o
  -8   2  19       13.78       10.46      3.47 o
  -7   2  19      151.02      156.69      6.45 o
  -6   2  19       51.22       50.10      9.71 o
  -5   2  19      119.47      130.05      6.74 o
  -4   2  19       50.36       41.35      9.85 o
  -3   2  19       13.19       10.60      3.66 o
  -2   2  19       26.42       23.51      5.26 o
  -1   2  19        0.68        1.76      2.72 o
   0   2  19       10.77       10.59      3.07 o
   1   2  19       18.24       11.82      3.92 o
   2   2  19       44.12       23.01      7.95 o
   3   2  19        0.00       -1.37      2.47 o
   4   2  19        0.18       -0.70      3.36 o
 -17   3  19        4.57       -0.40      2.66 o
 -16   3  19        0.43        1.21      2.20 o
 -15   3  19        8.56        3.81      2.33 o
 -14   3  19        8.09        1.86      2.31 o
 -13   3  19       72.46       85.45      5.32 o
 -12   3  19      239.07      273.33     18.25 o
 -11   3  19       27.83       28.36      5.52 o
 -10   3  19       28.39       32.09      8.06 o
  -9   3  19        4.92        4.90      3.11 o
  -8   3  19       48.94       41.96      7.88 o
  -7   3  19       26.26       22.75      4.97 o
  -6   3  19        1.98        2.37      2.92 o
  -5   3  19       13.90        7.10      4.27 o
  -4   3  19       35.90       34.82      6.44 o
  -3   3  19        5.84        4.02      2.93 o
  -2   3  19       33.58       25.59      9.56 o
  -1   3  19        7.79        4.82      3.74 o
   0   3  19        0.02        0.06      2.23 o
   1   3  19       12.40        1.77      2.97 o
   2   3  19       56.80       65.32     10.85 o
   3   3  19       11.19        0.85      2.90 o
 -15   4  19        0.48       -0.70      2.06 o
 -14   4  19       34.96       52.62     11.46 o
 -13   4  19        1.05        0.20      1.73 o
 -12   4  19       34.19       28.91      7.86 o
 -11   4  19       96.14      101.26      8.13 o
 -10   4  19        3.89        3.04      2.80 o
  -9   4  19      228.05      289.20      9.42 o
  -8   4  19        2.06        0.76      2.60 o
  -7   4  19       37.88       44.42      5.27 o
  -6   4  19        7.79        6.27      3.64 o
  -5   4  19       36.70       37.89      6.34 o
  -4   4  19       19.11       23.54      5.19 o
  -3   4  19        5.73        1.96      3.21 o
  -2   4  19       25.77       15.14      4.66 o
  -1   4  19       13.05        6.75      3.85 o
   0   4  19       20.28        2.64      3.52 o
   1   4  19        0.10        0.16      2.05 o
 -12   5  19       30.82       11.47      6.14 o
 -11   5  19        1.28       -1.20      2.96 o
 -10   5  19        0.49       -0.33      2.43 o
  -9   5  19      150.71      187.81     11.52 o
  -8   5  19       46.29       53.16      8.32 o
  -7   5  19        0.02        0.26      2.17 o
  -6   5  19        4.44        2.14      3.09 o
  -5   5  19       18.54       10.71      4.20 o
  -4   5  19        0.49        0.87      2.83 o
  -3   5  19        7.71        3.81      3.45 o
  -2   5  19       13.08        3.16      3.69 o
 -18   0  20       12.42        5.87      6.33 o
 -16   0  20       25.81        7.25      4.08 o
 -14   0  20        3.68        0.24      3.66 o
 -12   0  20       23.07       34.38      7.21 o
 -10   0  20       62.66       62.76      9.61 o
  -8   0  20      136.66      140.82     13.10 o
  -6   0  20      291.09      303.55     47.49 o
  -4   0  20        3.85        2.73      6.18 o
  -2   0  20      161.79      158.12      8.17 o
   0   0  20        3.73        1.43      3.46 o
   2   0  20      266.30      294.88     15.25 o
 -17   1  20        0.05       -0.41      1.91 o
 -16   1  20       11.10        3.62      2.60 o
 -15   1  20        1.78        0.46      2.02 o
 -14   1  20        6.57        2.51      2.86 o
 -13   1  20        6.54        4.89      3.51 o
 -12   1  20        1.23        2.99      3.02 o
 -11   1  20        0.37       -1.15      2.80 o
 -10   1  20        8.24        9.79      3.85 o
  -9   1  20        1.69        0.57      2.90 o
  -8   1  20       73.10       83.00      7.22 o
  -7   1  20       11.44        9.49      3.61 o
  -6   1  20       80.74       75.64      5.76 o
  -5   1  20       48.27       34.13      6.34 o
  -4   1  20       42.24       32.98      6.79 o
  -3   1  20       11.56        9.00      3.37 o
  -2   1  20        0.09        1.04      2.64 o
  -1   1  20       33.72       31.03      5.12 o
   0   1  20        1.42        0.95      2.59 o
   1   1  20       29.70        6.94      3.00 o
   2   1  20        2.89        1.68      2.42 o
   3   1  20        5.10        1.29      4.16 o
 -17   2  20        0.07        0.19      3.14 o
 -16   2  20        0.08        0.24      1.37 o
 -15   2  20       52.50       63.54      5.32 o
 -14   2  20        0.10        1.11      1.89 o
 -13   2  20        0.18        0.47      2.13 o
 -12   2  20        1.94        0.16      2.26 o
 -11   2  20       18.34       20.98      4.86 o
 -10   2  20        5.89        8.16      3.22 o
  -9   2  20       17.18       10.45      3.27 o
  -8   2  20       10.84       12.90      3.88 o
  -7   2  20       19.63       10.82      3.39 o
  -6   2  20        1.81        3.08      2.87 o
  -5   2  20        1.21       -0.24      1.89 o
  -4   2  20       49.71       31.63      8.05 o
  -3   2  20       96.24      114.53      7.51 o
  -2   2  20        7.12        6.21      3.88 o
  -1   2  20        4.16        3.88      4.26 o
   0   2  20       28.65        9.47      5.31 o
   1   2  20        7.86        1.27      1.83 o
   2   2  20        2.26        2.45      3.94 o
 -16   3  20        0.20        0.41      2.64 o
 -15   3  20        0.24       -0.15      2.24 o
 -14   3  20       20.64        6.56      3.14 o
 -13   3  20        0.10       -0.03      1.67 o
 -12   3  20        3.85       -0.63      2.34 o
 -11   3  20       25.22       10.60      4.52 o
 -10   3  20       64.24       90.03      6.44 o
  -9   3  20        5.34        1.55      2.45 o
  -8   3  20        0.06       -1.73      2.62 o
  -7   3  20       13.02       13.81      4.07 o
  -6   3  20        3.11        3.52      3.00 o
  -5   3  20        3.91        2.58      2.79 o
  -4   3  20       70.99       75.05     12.00 o
  -3   3  20       36.06       18.45      7.98 o
  -2   3  20        0.02       -0.18      2.08 o
  -1   3  20       11.72        2.43      2.80 o
   0   3  20        1.93        0.65      2.22 o
   1   3  20       10.38        0.88      2.84 o
 -14   4  20        2.06        0.12      2.45 o
 -13   4  20        3.35        1.08      2.43 o
 -12   4  20        8.62        3.20      3.20 o
 -11   4  20        0.12        1.88      2.64 o
 -10   4  20       22.60       12.37      3.55 o
  -9   4  20        7.50        4.64      2.92 o
  -8   4  20        3.29       -1.16      2.51 o
  -7   4  20        0.57        0.93      2.68 o
  -6   4  20       61.68       79.25      5.61 o
  -5   4  20       24.55       10.86      4.23 o
  -4   4  20        4.44        4.32      3.52 o
  -3   4  20        2.60       -0.45      2.54 o
  -2   4  20      120.18      164.41      8.74 o
  -1   4  20        2.33        0.10      2.05 o
  -9   5  20        6.76        4.37      3.98 o
  -8   5  20       72.75       80.56      5.34 o
  -7   5  20        5.90        3.27      2.84 o
  -6   5  20       13.24        5.37      3.29 o
  -5   5  20        2.58        2.83      3.18 o
 -17   0  21       34.76       17.12     16.38 o
 -15   0  21       29.01        7.00      5.21 o
 -13   0  21        4.65        1.13      3.61 o
 -11   0  21        1.86        1.61      3.85 o
  -9   0  21        0.68       -3.37      5.04 o
  -7   0  21      230.38      228.17     33.70 o
  -5   0  21       21.19       25.83     20.27 o
  -3   0  21       39.28       18.22      4.86 o
  -1   0  21      356.62      313.63     21.81 o
   1   0  21       56.17       76.95     12.54 o
 -16   1  21       29.35        7.32      3.55 o
 -15   1  21       18.31        4.42      2.50 o
 -14   1  21        0.05        0.29      2.12 o
 -13   1  21        0.03        0.68      2.63 o
 -12   1  21       17.65       12.88      5.00 o
 -11   1  21        2.50        0.64      2.43 o
 -10   1  21       22.89       25.18      5.27 o
  -9   1  21        4.34       -1.63      3.54 o
  -8   1  21        2.69        2.61      3.31 o
  -7   1  21        6.35        5.86      3.69 o
  -6   1  21        0.09       -1.17      2.17 o
  -5   1  21        0.45        1.23      2.17 o
  -4   1  21       72.00       73.00      6.83 o
  -3   1  21        0.00        0.22      1.78 o
  -2   1  21        4.83        1.15      2.19 o
  -1   1  21        7.53        4.99      2.54 o
   0   1  21        1.61        0.17      1.48 o
   1   1  21       61.87       80.14      9.25 o
 -16   2  21        2.90        1.18      3.34 o
 -15   2  21       12.64        2.72      3.40 o
 -14   2  21        2.43        0.45      1.77 o
 -13   2  21      115.51      150.55     11.74 o
 -12   2  21       52.27       69.42      5.22 o
 -11   2  21       69.38       88.71      5.79 o
 -10   2  21       19.62        7.88      3.60 o
  -9   2  21       33.77       32.34     15.54 o
  -8   2  21       20.57       15.11      8.94 o
  -7   2  21        4.43        2.70      2.65 o
  -6   2  21        1.16        0.02      1.77 o
  -5   2  21        3.85        1.55      2.55 o
  -4   2  21       26.72       10.32      3.65 o
  -3   2  21        0.70        0.76      2.61 o
  -2   2  21       18.55        8.83      4.01 o
  -1   2  21        0.28        0.94      2.31 o
   0   2  21       14.18        2.45      3.01 o
 -14   3  21        1.01        0.06      2.01 o
 -13   3  21        0.27       -0.50      2.93 o
 -12   3  21        1.76        0.06      1.54 o
 -11   3  21       32.18       25.54      7.63 o
 -10   3  21       73.79       96.35      6.44 o
  -9   3  21        5.08        0.61      2.26 o
  -8   3  21       29.28        9.24      4.15 o
  -7   3  21       23.29        9.08      4.05 o
  -6   3  21        0.28        2.06      2.43 o
  -5   3  21       32.72       20.20      5.85 o
  -4   3  21       51.49       48.23     11.81 o
  -3   3  21       30.97        6.80      3.73 o
  -2   3  21       11.12        2.65      4.15 o
  -1   3  21        9.52        1.16      2.85 o
 -11   4  21       42.99       47.77     11.56 o
 -10   4  21        2.90        1.36      2.38 o
  -9   4  21        7.96        1.10      2.42 o
  -8   4  21       18.49        7.54      2.96 o
  -7   4  21        1.89        1.24      2.92 o
  -6   4  21       61.47       75.69      6.38 o
  -5   4  21       13.96        8.80      3.62 o
  -4   4  21       28.52       11.61      3.80 o
 -14   0  22       10.07        0.22      2.82 o
 -12   0  22        5.15        0.13      3.40 o
 -10   0  22        8.80        1.38      3.95 o
  -8   0  22       18.98        0.86      3.06 o
  -6   0  22       13.74       19.86      9.00 o
  -4   0  22        8.82        6.36      7.78 o
 -15   1  22        0.32       -0.12      2.42 o
 -14   1  22       26.37        7.10      3.39 o
 -13   1  22       13.77        0.91      2.13 o
 -12   1  22       90.03      122.20      7.44 o
 -11   1  22       20.04        0.89      2.87 o
 -10   1  22       67.85       80.65      7.38 o
  -9   1  22        0.22       -0.10      2.32 o
  -8   1  22       22.39        7.35      3.67 o
  -7   1  22       51.75       16.96      9.91 o
  -6   1  22       18.86        8.43      5.41 o
  -5   1  22       19.66        5.10      3.47 o
  -4   1  22       32.89       10.50      4.13 o
  -3   1  22       16.48        8.94      3.06 o
  -2   1  22        8.07        4.17      4.21 o
 -14   2  22        0.02        1.86      3.88 o
 -13   2  22        4.86        1.56      2.76 o
 -12   2  22        0.02        0.56      2.93 o
 -11   2  22        6.05        6.30      4.38 o
 -10   2  22       57.40       62.91     14.60 o
  -9   2  22        2.31        0.15      1.27 o
  -8   2  22        5.24        2.24      2.64 o
  -7   2  22       30.93        7.46      3.59 o
  -6   2  22        0.88        0.85      2.32 o
  -5   2  22        4.25        1.02      1.96 o
  -4   2  22       29.14       10.23      3.68 o
  -3   2  22        0.50        1.62      2.75 o
  -2   2  22       10.42        0.73      2.35 o
 -12   3  22        0.60       -1.54      4.03 o
 -11   3  22       34.78       15.69      8.53 o
 -10   3  22        0.09       -1.44      3.37 o
  -9   3  22        0.02        0.33      2.08 o
  -8   3  22       39.21       29.65      8.29 o
  -7   3  22        1.68       -0.14      2.36 o
  -6   3  22        5.30        0.71      3.24 o
  -5   3  22       15.98        3.12      2.92 o
  -4   3  22       19.23        2.31      3.47 o
 -13   0  23        5.18        0.74      3.99 o
 -11   0  23        2.07        0.12      4.63 o
  -9   0  23        2.66        1.54      4.36 o
  -7   0  23       30.24       16.70      6.61 o
  -5   0  23       22.68       19.51      6.55 o
 -13   1  23        0.11        0.08      2.52 o
 -12   1  23        3.77        0.03      1.82 o
 -11   1  23       27.09        2.30      3.56 o
 -10   1  23        1.95        1.28      3.61 o
  -9   1  23        0.91       -1.19      3.26 o
  -8   1  23        9.85        1.46      2.63 o
  -7   1  23        2.08        1.94      2.70 o
  -6   1  23       39.15       59.27      7.31 o
  -5   1  23        5.51        2.82      6.03 o
  -4   1  23        3.41        2.73      3.87 o
 -11   2  23        0.42       -0.87      3.21 o
 -10   2  23       50.46       71.15      6.92 o
  -9   2  23        0.46        0.55      2.80 o
  -8   2  23       11.18        4.68      3.88 o
  -7   2  23        1.54        0.46      2.52 o
  -6   2  23        1.27        0.14      3.47 o
 
